# Supplementary material for: Buccal Swab Samples from Japanese Brown Cattle Fed with Limonite Reveal Altered Rumen Microbiome
Source: Animals (Basel). 2024 Jul 3;14(13):1968. doi: 10.3390/ani14131968 (PMC11240510; doi:10.3390/ani14131968)
Supplement: Supplementary file 1 [file animals-14-01968-s001.zip]

Archive with 2 entries (2 files):
- Harakawa et al Figure_S.pptx
- Harakawa_et_ al_Table_S.xlsx
