# Supplementary material for: Buccal Swab Samples from Japanese Brown Cattle Fed with Limonite Reveal Altered Rumen Microbiome
Source: Animals (Basel). 2024 Jul 3;14(13):1968. doi: 10.3390/ani14131968 (PMC11240510; doi:10.3390/ani14131968)
Supplement: Supplementary file 1 [file animals-14-01968-s001.zip › Harakawa_et_ al_Table_S.xlsx]

## Sheet: Table S1
Table S1. Relative abundance (%) of OTUs at the bacterial phylum level in the buccal swab samples.
days; days relative to the initiation of limonite feeding
Taxa	Control											Limonite
	30 days				60 days				90 days			30 days					60 days					90 days
k__Bacteria;p__Proteobacteria	61.6924	50.4836	67.7251		16.3581	2.15924	10.6679		4.97806	6.50575		41.7128	58.6022	57.0959	69.8845		39.4911	63.1758	37.0116	43.4977		31.3764	60.4423	59.1497
k__Bacteria;p__Firmicutes	24.7129	27.8801	18.6677		52.5637	36.6345	46.3801		58.9298	46.0982		33.6017	26.6631	20.4551	18.6833		39.7662	18.7715	42.1979	38.7106		36.4639	25.5256	16.7347
k__Bacteria;p__Bacteroidetes	11.6109	12.608	11.282		22.1012	27.5802	35.4036		26.655	36.9596		19.1363	9.44955	12.7725	7.30382		12.0444	10.6215	14.1194	11.1603		23.4645	9.10538	18.5351
k__Bacteria;p__Actinobacteria	0.346657	1.47661	1.09149		0.599028	0.250399	0.285287		0.80687	0.34306		1.4868	2.13329	3.13565	2.03315		4.34172	2.19916	2.06877	3.24194		1.91678	1.20387	0.879105
k__Bacteria;p__Fusobacteria	0.0793551	0.557602	0.0198452		2.26206	3.54914	2.3618		1.71283	2.88501		0.956128	0.243375	0.214065	0.0589769		0.840236	0.0893275	1.30378	0.541006		1.57409	0.0806944	0.0281314
k__Bacteria;p__Cyanobacteria	0.363363	0.50253	0.112456		1.16454	1.5532	0.636049		1.27401	1.03745		0.672492	1.1057	0.329026	0.2297		0.684747	0.506189	0.818459	0.709045		0.892487	0.865829	2.85885
k__Bacteria;p__Fibrobacteres	0.505367	4.98744	0.105841		0.0712131	0.0290318	0		0	0.033066		0.146393	0.435671	4.99881	0.338341		0.589062	0.582756	0.501769	0.299193		0.165694	0.745878	0.453618
k__Bacteria;p__TM7	0.0835317	0.323547	0.0165377		1.15198	0.598781	1.56206		1.08526	2.32289		0.233314	0.0991527	0.0911758	0		0.37676	0.102089	0.217981	0.520513		1.06571	0.113408	0.242633
k__Bacteria;p__Spirochaetes	0.0542956	0.306337	0.0198452		0.515248	1.27377	0.715555		0.58038	0.578656		0.0228739	0.210324	0.420201	0.0807052		0.269115	3.13922	0.127499	0.196729		0.764451	0.226817	0.0808777
k__Bacteria;p__Tenericutes	0.0877083	0.234055	0.0099226		1.07239	1.17942	0.523805		1.64677	0.673721		0.178416	0.291449	0.146674	0.14589		0.328918	0.216938	0.304351	0.0942662		0.647712	0.0523423	0.0351642
k__Bacteria;p__SR1	0.137827	0.137679	0		0.603217	0.279431	0.364793		0.77384	0.409192		0.365982	0.177273	0.0872116	0.0993295		0.107646	0.157387	0.5758	0.372966		0.493316	0.115589	0.066812
k__Bacteria;p__Verrucomicrobia	0.0960615	0.0860496	0.592049		0.25134	22.8299	0.467683		0.301987	0.88865		0.690791	0.0781203	0.071355	0.509064		0.18539	0.0255221	0.0904828	0.0286897		0.112973	0.968333	0.678669
k__Bacteria;__	0	0	0		0	0.0544346	0		0	0.0702654		0	0	0	0		0	0	0	0.0573794		0.0640181	0	0
k__Bacteria;p__[Thermi]	0.00835317	0	0		0	0	0.00935366		0	0		0	0.024037	0.0118925	0.0217283		0.00897049	0	0	0.00819706		0.00753154	0.0523423	0.0281314
k__Bacteria;p__Elusimicrobia	0	0.010326	0		0	0.0254028	0		0	0		0	0	0	0		0	0	0	0		0.0301262	0	0
k__Bacteria;p__GN02	0	0	0		0	0	0		0	0		0	0	0	0		0.0299016	0.0170148	0	0		0	0	0
k__Bacteria;p__	0	0	0		0.0418901	0	0		0.0188742	0		0	0	0	0		0	0	0	0		0	0	0
k__Bacteria;p__Chloroflexi	0	0.0206519	0		0.121481	0.0907243	0.149659		0.0707781	0.0867984		0.0777712	0	0.023785	0		0	0.0255221	0.05758	0.0286897		0	0.0283521	0
k__Bacteria;p__Synergistetes	0.0167063	0.0688397	0		0.134048	0.304834	0.0420915		0.184023	0.438125		0.10522	0.024037	0	0		0.0687737	0	0.0616929	0		0.154397	0	0.0105493
k__Bacteria;p__WPS-2	0.0250595	0.0344199	0.274525		0.0335121	0	0.00935366		0	0		0.0823459	0.111171	0.04757	0.282468		0.149508	0.0467906	0.0987086	0.0368868		0.0376577	0.309692	0.0386806
k__Bacteria;p__Armatimonadetes	0	0	0		0	0	0		0	0		0	0.0120185	0	0		0	0	0	0		0	0	0
k__Bacteria;p__Acidobacteria	0	0	0		0	0.0326608	0.00935366		0	0		0	0	0	0.0062081		0	0	0.0164514	0		0	0	0.0140657
k__Bacteria;p__BRC1	0	0	0.0198452		0.012567	0	0		0	0		0.0274486	0	0	0		0	0	0	0		0	0.00872372	0
Unassigned;__	0	0	0		0.020945	0.0544346	0		0.0707781	0.016533		0	0.0150231	0	0		0	0	0.0205643	0		0	0.00654279	0
k__Bacteria;p__Chlorobi	0.100238	0.110144	0		0.594839	1.13587	0.126274		0.740811	0.491857		0.420879	0.0570879	0.0554983	0.068289		0.212302	0.110596	0.324916	0.200828		0.482018	0.0196284	0
k__Bacteria;p__Gemmatimonadetes	0	0.0309779	0		0.0377011	0.137901	0.116921		0.0849337	0.0909316		0.0365982	0.00600925	0	0		0	0	0.0616929	0.0122956		0.0414235	0	0
k__Bacteria;p__Lentisphaerae	0.0292361	0.0585138	0.00661507		0.184316	0.24677	0.168366		0.0849337	0.0702654		0.0457477	0.237366	0.0356775	0.0310405		0.287056	0.0808201	0.0205643	0.282798		0.154397	0	0.165272
k__Bacteria;p__OD1	0	0.0447458	0		0	0	0		0	0		0	0	0	0.0217283		0	0	0	0		0.0414235	0	0
k__Bacteria;p__Planctomycetes	0.050119	0.0378618	0.0562281		0.104725	0	0		0	0		0	0.024037	0.00792833	0.201763		0.218282	0.131864	0	0		0.048955	0	0
k__Archaea;p__Euryarchaeota	0	0	0		0	0	0		0	0		0	0	0	0		0	0	0	0		0	0.128675	0

## Sheet: Table S2
Table S2. Relative abundance (%, Mean ± SD) of OTUs at the bacterial genus level in the buccal swab samples.
days; days relative to the initiation of limonite feeding
Taxa	Control									Limonite
	30 days (n=3)			60 days (n=3)			90 days (n=2)			30 days (n=4)			60 days (n=4)			90 days (n=3)
k__Bacteria;p__Proteobacteria;c__Gammaproteobacteria;o__Pseudomonadales;f__Moraxellaceae;g__Moraxella	2.87767	0.0166806		0.777335	0.00593324		1.6329	0.00702215		9.77036	0.0270763		8.52965	0.0460058		12.7425	0.0550639
k__Bacteria;p__Proteobacteria;c__Gammaproteobacteria;o__Pasteurellales;f__Pasteurellaceae;g__Bibersteinia	9.69042	0.120856		14.9325	0.189626		18.6966	0.170644		15.103	0.0249201		20.0695	0.150032		8.20944	0.0217264
k__Bacteria;p__Firmicutes;c__Bacilli;o__Lactobacillales;f__Streptococcaceae;g__Streptococcus	6.58734	0.0729343		4.43413	0.049101		7.86502	0.0725703		11.484	0.0561826		7.53985	0.0114026		6.12801	0.0202054
k__Bacteria;p__Proteobacteria;c__Gammaproteobacteria;o__Pasteurellales;f__Pasteurellaceae;__	1.2918	0.0123387		0.657208	0.0087449		2.88422	0.0220608		3.19383	0.0155448		2.55009	0.00868622		5.39506	0.0283775
k__Bacteria;p__Proteobacteria;c__Betaproteobacteria;o__Neisseriales;f__Neisseriaceae;__	0.528423	0.0032563		0.153056	0.00210635		0.816961	0.00816961		3.88158	0.0247701		1.51258	0.0110541		4.96666	0.0295513
k__Bacteria;p__Proteobacteria;c__Betaproteobacteria;o__Neisseriales;f__Neisseriaceae;g__Alysiella	1.78334	0.00696217		0.316248	0.00245096		0.744909	0.00333348		4.65127	0.0298228		5.83343	0.0451282		4.38265	0.00810616
k__Bacteria;p__Bacteroidetes;c__Bacteroidia;o__Bacteroidales;f__Prevotellaceae;g__Prevotella	7.42196	0.0465065		11.9971	0.0710838		10.0687	0.0984052		2.11331	0.0171816		1.30183	0.00711964		3.71742	0.0339108
k__Bacteria;p__Bacteroidetes;c__Flavobacteriia;o__Flavobacteriales;f__[Weeksellaceae];g__	1.5246	0.0193694		0.789611	0.0097222		4.0076	0.0383456		2.63725	0.00586388		4.80467	0.0526966		2.76305	0.00594405
k__Bacteria;p__Firmicutes;c__Clostridia;o__Clostridiales;f__Ruminococcaceae;__	4.0134	0.0213561		2.4586	0.00969987		2.88959	0.0275067		2.02748	0.0156903		1.70415	0.00609422		2.75313	0.0233685
k__Bacteria;p__Bacteroidetes;c__Bacteroidia;o__Bacteroidales;f__;g__	4.73165	0.0301613		6.12984	0.0307628		3.79998	0.0374375		2.95988	0.0248927		2.36839	0.0118763		2.46757	0.0242258
k__Bacteria;p__Firmicutes;c__Clostridia;o__Clostridiales;f__Ruminococcaceae;g__	1.74199	0.00899705		2.03993	0.00590624		1.07787	0.00783504		1.60764	0.011884		3.21475	0.010903		2.22148	0.0152456
k__Bacteria;p__Proteobacteria;c__Gammaproteobacteria;o__Pseudomonadales;f__Moraxellaceae;g__	0.159535	0.00218978		0.0635639	0.000841154		0.143878	0.00143878		0.107537	0.000829826		0.299152	0.00214989		1.84479	0.0184978
k__Bacteria;p__Firmicutes;c__Clostridia;o__Clostridiales;f__;g__	4.44199	0.0262482		4.11661	0.0154829		3.16976	0.0247518		2.34636	0.0188628		1.655	0.00763564		1.69359	0.00819348
k__Bacteria;p__Proteobacteria;c__Gammaproteobacteria;o__Pseudomonadales;f__Moraxellaceae;__	0.999948	0.00807549		0.078517	0.000912839		1.01766	0.00629488		4.92257	0.0355296		2.68805	0.0172433		1.69254	0.00472994
k__Bacteria;p__Firmicutes;c__Clostridia;o__Clostridiales;f__Lachnospiraceae;__	5.75145	0.0371627		4.08486	0.0166688		2.72947	0.023028		1.69365	0.0138138		1.53917	0.00705245		1.68722	0.0115681
k__Bacteria;p__Proteobacteria;c__Alphaproteobacteria;o__Rickettsiales;f__mitochondria;__	0	0		0	0		0	0		0	0		0.0131535	0.000172386		1.65601	0.0226131
k__Bacteria;p__Firmicutes;c__Clostridia;o__Clostridiales;__;__	5.54047	0.0306854		3.98952	0.00889996		2.74786	0.0265856		1.93493	0.0130554		1.67857	0.00692437		1.3447	0.00604297
k__Bacteria;p__Fusobacteria;c__Fusobacteriia;o__Fusobacteriales;f__Leptotrichiaceae;g__Leptotrichia	0.023717	0.000206195		0.0516298	0.000730155		0.0429979	0.000429979		0.150639	0.000541639		0.185579	0.00093282		1.34183	0.0164291
k__Bacteria;p__Proteobacteria;c__Gammaproteobacteria;o__Pseudomonadales;f__Moraxellaceae;g__Acinetobacter	0.0329486	0.000121576		0.154433	0.00209695		0.192247	0.000425882		0.73256	0.00605079		0.856016	0.0046291		1.20498	0.00673735
k__Bacteria;p__Cyanobacteria;c__Chloroplast;o__Streptophyta;f__;g__	0.012567	0.000177725		0.00917863	0.000129805		0.0169379	2.90736e-05		0.0190831	0.00033053		0.00299016	5.17911e-05		1.18739	0.0136119
k__Bacteria;p__Firmicutes;c__Clostridia;o__Clostridiales;f__Ruminococcaceae;g__Ruminococcus	4.48834	0.0246535		2.7214	0.011094		2.41672	0.0237703		1.00658	0.00835834		1.10174	0.00663192		1.1347	0.0099096
k__Bacteria;p__Bacteroidetes;c__Bacteroidia;o__Bacteroidales;f__Porphyromonadaceae;g__Porphyromonas	0.0487848	0.000364794		0.0155056	9.57674e-05		0.028114	0.00028114		0.558134	0.00534068		0.323272	0.000974741		0.880758	0.00849846
k__Bacteria;p__Firmicutes;c__Clostridia;o__Clostridiales;f__Clostridiaceae;g__Clostridium	2.01705	0.0109114		1.45022	0.00693109		0.944889	0.00911813		0.808974	0.00673301		0.887035	0.00391046		0.820819	0.00551288
k__Bacteria;p__Proteobacteria;c__Gammaproteobacteria;o__Pseudomonadales;f__Pseudomonadaceae;__	0	0		0.0027555	3.89687e-05		0.0477905	0.000150527		0.0511392	0.000633695		0.0808959	0.000763128		0.800063	0.00658555
k__Bacteria;p__Actinobacteria;c__Actinobacteria;o__Actinomycetales;f__Micrococcaceae;g__Rothia	0.151269	0.000445051		0.0791657	0.00111957		0.34233	0.0034233		0.516227	0.00070882		0.772829	0.00480317		0.750632	0.00472164
k__Bacteria;p__Firmicutes;c__Clostridia;o__Clostridiales;f__Lachnospiraceae;g__Butyrivibrio	1.46325	0.0078292		1.48723	0.00679099		0.956012	0.00942782		0.767402	0.00560158		0.608025	0.00402211		0.693945	0.00425266
k__Bacteria;p__Firmicutes;c__Clostridia;o__Clostridiales;f__Veillonellaceae;g__Succiniclasticum	1.01822	0.00709706		1.47349	0.00750605		1.31464	0.0127164		0.411277	0.0035802		0.220162	0.00165348		0.687657	0.00591342
k__Bacteria;p__Proteobacteria;c__Gammaproteobacteria;o__Pasteurellales;f__Pasteurellaceae;g__Aggregatibacter	0.140773	0.00106916		0.0676924	0.000957315		0.0777271	0.000777271		0.026305	0.000455615		1.15217	0.0189466		0.661819	0.00580351
k__Bacteria;p__Bacteroidetes;c__Bacteroidia;o__Bacteroidales;f__S24-7;g__	1.01126	0.00629492		1.28888	0.00207122		1.58007	0.00571272		0.898305	0.0128788		0.388058	0.00166448		0.646085	0.00471555
k__Bacteria;p__Fibrobacteres;c__Fibrobacteria;o__Fibrobacterales;f__Fibrobacteraceae;g__Fibrobacter	1.35142	0.00927009		2.32645	0.012809		1.19082	0.0117098		0.599894	0.00544176		0.413187	0.00306518		0.625828	0.00672455
k__Bacteria;p__Bacteroidetes;c__[Saprospirae];o__[Saprospirales];f__Chitinophagaceae;g__Sediminibacterium	0.233466	0.00163908		0.0998176	0.00141163		0.608418	0.0057568		0.517125	0.00238273		1.00285	0.00532041		0.578974	0.00317524
k__Bacteria;p__Firmicutes;c__Clostridia;o__Clostridiales;f__Lachnospiraceae;g__Coprococcus	1.53738	0.0110396		1.01488	0.00493723		0.953042	0.00880276		0.439049	0.00422112		0.390474	0.00179715		0.531484	0.0034244
k__Bacteria;p__Firmicutes;c__Clostridia;o__Clostridiales;f__Christensenellaceae;g__	0.808935	0.00277351		0.752777	0.00368676		0.629034	0.00629034		0.906573	0.00725553		0.828314	0.00355965		0.530907	0.00308473
k__Bacteria;p__Proteobacteria;c__Betaproteobacteria;o__Neisseriales;f__Neisseriaceae;g__Neisseria	0.0425945	0.000390699		0.0897604	0.000695477		0.0380366	0.000380366		0.378077	0.0030545		0.389593	0.00518175		0.495115	0.00449198
k__Bacteria;p__Actinobacteria;c__Actinobacteria;o__Actinomycetales;f__Corynebacteriaceae;g__Corynebacterium	0.0118602	8.43297e-05		0.0240939	0.000340739		0.0479593	0.000479593		0.364469	0.00141919		1.11835	0.00755621		0.483252	0.00209029
k__Bacteria;p__Fusobacteria;c__Fusobacteriia;o__Fusobacteriales;f__Fusobacteriaceae;g__Fusobacterium	0.112789	0.00144949		0.861437	0.0119922		0.0099226	9.9226e-05		0.218893	0.00187275		0.134139	0.000652786		0.479576	0.00583383
k__Bacteria;p__Firmicutes;c__Clostridia;o__Clostridiales;f__Lachnospiraceae;g__Pseudobutyrivibrio	0.430098	0.00260258		0.523817	0.00369976		0.603311	0.00603311		0.161408	0.00159264		0.185045	0.00145264		0.413704	0.00341217
k__Bacteria;p__Proteobacteria;c__Gammaproteobacteria;o__Pseudomonadales;f__Pseudomonadaceae;g__Pseudomonas	0.00556878	7.87545e-05		0.010326	0.000146031		0.0181914	0.000181914		0.0327865	0.000370637		0.0322121	0.000369997		0.410471	0.00185344
k__Bacteria;p__Spirochaetes;c__Spirochaetes;o__Spirochaetales;f__Spirochaetaceae;g__Treponema	0.685053	0.00432044		0.945633	0.00842428		0.770592	0.00754055		0.107591	0.000891238		0.252501	0.0013744		0.403341	0.00433774
k__Bacteria;p__Proteobacteria;c__Alphaproteobacteria;o__Rhodobacterales;f__Rhodobacteraceae;__	0	0		0	0		0	0		0.00853613	0.00014785		0.00448524	7.76867e-05		0.400718	0.00359652
k__Bacteria;p__Firmicutes;c__Clostridia;o__Clostridiales;f__Ruminococcaceae;g__Oscillospira	0.881464	0.00596674		0.622668	0.00134593		0.530357	0.00437747		0.432198	0.00329911		0.388303	0.00178464		0.394381	0.00339217
k__Bacteria;p__TM7;c__TM7-3;o__CW040;f__F16;g__	0.839302	0.00539218		0.943862	0.005398		0.331255	0.00304794		0.240369	0.00181209		0.263282	0.00132511		0.362771	0.00293896
k__Bacteria;p__Firmicutes;c__Clostridia;o__Clostridiales;f__Lachnospiraceae;g__	0.946383	0.00646025		1.28055	0.00801891		0.615003	0.00615003		0.1856	0.00156243		0.423621	0.00140866		0.358152	0.00235982
k__Bacteria;p__Bacteroidetes;c__Flavobacteriia;o__Flavobacteriales;f__[Weeksellaceae];g__Bergeyella	0	0		0.00826651	0.000116906		0.0275451	8.83778e-05		0	0		0.0155349	0.000196445		0.355453	0.00502687
k__Bacteria;p__Firmicutes;c__Clostridia;o__Clostridiales;f__[Mogibacteriaceae];g__	0.458513	0.00248982		0.260868	0.000950503		0.26304	0.0022335		0.383645	0.00294178		0.329276	0.0015332		0.338306	0.00318295
k__Bacteria;p__Bacteroidetes;c__Bacteroidia;o__Bacteroidales;f__RF16;g__	0.49818	0.00380934		0.931569	0.00596806		0.608272	0.0059835		0.153877	0.00116481		0.196074	0.00059866		0.329986	0.0033281
k__Bacteria;p__Bacteroidetes;c__Flavobacteriia;o__Flavobacteriales;f__Flavobacteriaceae;g__Capnocytophaga	0.0111376	0.000157509		0.0114733	0.000162257		0	0		0.0812519	0.000546894		0.078734	0.000846174		0.324705	0.00429476
k__Bacteria;p__Firmicutes;c__Clostridia;o__Clostridiales;f__[Tissierellaceae];g__Helcococcus	0.00974537	0.00013782		0.00688397	9.7354e-05		0	0		0	0		0.0276145	0.000198886		0.306562	0.00433544
k__Bacteria;p__Proteobacteria;c__Alphaproteobacteria;o__Sphingomonadales;f__Sphingomonadaceae;g__Novosphingobium	0.222452	0.00176289		0.0642504	0.000908638		0.347523	0.00300754		0.323295	0.00197574		0.544107	0.00382809		0.28896	0.00203639
k__Bacteria;p__Firmicutes;c__Bacilli;o__Lactobacillales;f__Aerococcaceae;g__Facklamia	0.00417659	5.90658e-05		0.0344199	0.00048677		0.0181914	0.000181914		0.159914	0.000945398		0.44271	0.00346423		0.282631	0.0024054
k__Bacteria;p__Proteobacteria;c__Gammaproteobacteria;o__Pasteurellales;f__Pasteurellaceae;g__	0	0		0.0337088	0.00031467		0.00330753	3.30753e-05		0.39991	0.00250458		0.145155	0.000875616		0.282509	0.00141657
k__Bacteria;p__Bacteroidetes;c__Bacteroidia;o__Bacteroidales;f__Porphyromonadaceae;g__	0	0		0	0		0.0099226	9.9226e-05		0	0		0.0176194	0.000220907		0.274832	0.0031091
k__Bacteria;p__Bacteroidetes;c__Bacteroidia;o__Bacteroidales;f__[Paraprevotellaceae];g__[Prevotella]	0.0323237	0.000345484		0.116093	0.000382859		0.0690676	0.0005253		0.0218928	0.000223754		0.157552	0.000995505		0.273633	0.00322291
k__Bacteria;p__Bacteroidetes;c__Bacteroidia;o__Bacteroidales;__;__	0.823581	0.0061792		0.487603	0.00228855		0.273763	0.00240688		0.28926	0.00361491		0.24446	0.00173409		0.267121	0.00307698
k__Bacteria;p__Firmicutes;c__Bacilli;o__Lactobacillales;__;__	0.0961857	0.0006969		0.0322499	0.000405843		0.066951	0.000388901		0.39675	0.00422702		0.28144	0.00148997		0.260105	0.00123662
k__Bacteria;p__Proteobacteria;c__Gammaproteobacteria;o__Cardiobacteriales;f__Cardiobacteriaceae;g__	0	0		0.0027555	3.89687e-05		0.0231527	0.000231527		0.00388006	6.72046e-05		0.0148629	8.65216e-05		0.258992	0.0036627
k__Bacteria;p__Proteobacteria;c__Gammaproteobacteria;o__Xanthomonadales;f__Xanthomonadaceae;g__Luteimonas	0	0		0.0721807	0.000853402		0.0629589	0.000395747		0.00545232	9.4437e-05		0.0231672	0.000272659		0.254247	0.00110027
k__Bacteria;p__Firmicutes;c__Bacilli;o__Lactobacillales;f__Aerococcaceae;g__	0.00732228	5.32935e-05		0.0355672	0.000502996		0	0		0.407898	0.00182199		3.06805	0.0245719		0.251978	0.00117021
k__Bacteria;p__Proteobacteria;c__Gammaproteobacteria;o__Xanthomonadales;f__Xanthomonadaceae;g__Stenotrophomonas	0	0		0	0		0	0		0	0		0.00858377	8.60118e-05		0.246735	0.00285864
k__Bacteria;p__Bacteroidetes;c__Bacteroidia;o__Bacteroidales;f__BS11;g__	0.567811	0.00395827		0.671564	0.00267011		0.591619	0.00591619		0.185323	0.00176794		0.142201	0.00105733		0.239146	0.00224994
k__Bacteria;p__Cyanobacteria;c__4C0d-2;o__YS2;f__;g__	0.356819	0.00247042		0.697097	0.00427566		0.350762	0.00350762		0.0510998	0.000469573		0.0832393	0.000386498		0.236771	0.00317229
k__Bacteria;p__Bacteroidetes;c__Flavobacteriia;o__Flavobacteriales;f__Flavobacteriaceae;__	0.00977435	0.00013823		0.0137679	0.000194708		0.0297678	0.000297678		0.0946804	0.000574923		0.0397323	0.000485908		0.231189	0.00166937
k__Bacteria;p__Firmicutes;c__Bacilli;o__Bacillales;f__Planococcaceae;g__Solibacillus	0.00974537	0.00013782		0.0275359	0.000389416		0	0		0.171398	0.00114757		0.6592	0.00560501		0.229823	0.00142289
k__Bacteria;p__Actinobacteria;c__Actinobacteria;o__Actinomycetales;f__Micrococcaceae;__	0.0397571	0.0002822		0.0172099	0.000243385		0.0363829	0.000363829		0.224752	0.00108423		0.22112	0.00202324		0.221658	0.00157062
k__Bacteria;p__SR1;c__;o__;f__;g__	0.478629	0.00274119		0.57929	0.0042329		0.0631372	0.000631372		0.208428	0.00168811		0.117554	0.000913602		0.216038	0.00189417
k__Bacteria;p__Proteobacteria;c__Alphaproteobacteria;o__Caulobacterales;f__Caulobacteraceae;g__	0.0669248	0.000473231		0.0518168	0.000657322		0.216075	0.00197367		0.25025	0.00102521		0.375318	0.00276243		0.215205	0.000881451
k__Bacteria;p__Bacteroidetes;c__Flavobacteriia;o__Flavobacteriales;f__Flavobacteriaceae;g__	0	0		0.0114733	0.000162257		0.00661507	6.61507e-05		0.0144061	0.000168502		0.0554837	0.000449253		0.214394	0.00120204
k__Bacteria;p__Proteobacteria;c__Alphaproteobacteria;o__Rhizobiales;f__Bradyrhizobiaceae;__	0.0291623	0.000223996		0.0344199	0.00048677		0.0741351	0.000647814		0.176302	0.000380957		0.194321	0.00053968		0.198101	0.000594953
k__Bacteria;p__Bacteroidetes;c__Bacteroidia;o__Bacteroidales;f__Porphyromonadaceae;g__Tannerella	0	0		0.391239	0.00553295		0	0		0	0		0	0		0.194112	0.00269207
k__Bacteria;p__Proteobacteria;c__Betaproteobacteria;o__Neisseriales;f__Neisseriaceae;g__	0.0335121	0.000473932		0.014651	0.00013759		0.164923	0.00122832		0.363149	0.00212434		0.138311	0.00163879		0.193348	0.000630904
k__Bacteria;p__Bacteroidetes;c__Sphingobacteriia;o__Sphingobacteriales;f__Sphingobacteriaceae;g__	0	0		0.00917863	0.000129805		0	0		0.0147213	0.00025498		0.0217293	0.000217516		0.185618	0.00139493
k__Archaea;p__Euryarchaeota;c__Methanobacteria;o__Methanobacteriales;f__Methanobacteriaceae;g__Methanobrevibacter	0.298047	0.00155422		0.115057	0.000359368		0.123936	0.00123936		0.216091	0.00170385		0.129791	0.000575858		0.184906	0.00105485
k__Bacteria;p__Bacteroidetes;c__Sphingobacteriia;o__Sphingobacteriales;f__Sphingobacteriaceae;g__Sphingobacterium	0	0		0.0183573	0.000259611		0.0297678	0.000297678		0	0		0.0351416	0.000574501		0.177553	0.00191
k__Bacteria;p__Proteobacteria;c__Alphaproteobacteria;o__Rhizobiales;f__Phyllobacteriaceae;__	0	0		0.00688876	9.74218e-05		0	0		0	0		0.0112384	0.000112847		0.169849	0.00132108
k__Bacteria;p__Proteobacteria;c__Betaproteobacteria;o__Burkholderiales;f__Comamonadaceae;__	0	0		0.0263886	0.000373191		0	0		0	0		0.0052581	9.10729e-05		0.169833	0.0018572
k__Bacteria;p__Proteobacteria;c__Betaproteobacteria;o__Neisseriales;f__Neisseriaceae;g__Kingella	3.22432	0.0455988		0.0502808	0.000508024		8.41271	0.0841271		0.0493846	0.000506893		0.0157743	0.000273219		0.160944	0.00167808
k__Bacteria;p__Firmicutes;c__Bacilli;o__Lactobacillales;f__Carnobacteriaceae;g__Trichococcus	0	0		0.0027555	3.89687e-05		0.00661507	6.61507e-05		0.0382297	0.000456516		0.364458	0.00406134		0.155822	0.00122232
k__Bacteria;p__Bacteroidetes;c__Flavobacteriia;o__Flavobacteriales;f__Cryomorphaceae;g__Brumimicrobium	0	0		0.00458931	6.49027e-05		0	0		0	0		0	0		0.152885	3.18294e-05
k__Bacteria;p__Firmicutes;c__Clostridia;o__Clostridiales;f__Veillonellaceae;g__Veillonella	0.00835317	0.000118132		0	0		0.021499	0.00021499		0.0111176	0.000114606		0.00263732	4.56797e-05		0.15196	0.00214903
k__Bacteria;p__Bacteroidetes;c__Bacteroidia;o__Bacteroidales;f__[Paraprevotellaceae];g__CF231	0.263381	0.0018362		0.382483	0.00192856		0.194088	0.00194088		0.0832184	0.000566279		0.151823	0.000196943		0.143593	0.00130291
k__Bacteria;p__Firmicutes;c__Bacilli;o__Turicibacterales;f__Turicibacteraceae;g__Turicibacter	0	0		0.112731	0.00116289		0.0163689	0.000163689		0.0656136	0.000434833		0.144495	0.000965031		0.143378	0.000504021
k__Bacteria;p__Proteobacteria;c__Gammaproteobacteria;o__Aeromonadales;f__Succinivibrionaceae;g__Ruminobacter	0.00974537	0.00013782		0.516261	0.00629531		1.40071	0.0140071		0.0530884	0.000558246		0.0408886	0.000163252		0.142135	0.000915513
k__Bacteria;p__Actinobacteria;c__Actinobacteria;o__Actinomycetales;f__Microbacteriaceae;g__Leucobacter	0	0		0	0		0	0		0.00616929	0.000106855		0	0		0.138528	0.000374712
k__Bacteria;p__Proteobacteria;c__Betaproteobacteria;o__Burkholderiales;f__Alcaligenaceae;g__Pusillimonas	0	0		0.0137679	0.000194708		0.00826884	8.26884e-05		0.0154568	0.000190086		0.0310937	0.00039088		0.135702	0.00142022
k__Bacteria;p__Proteobacteria;c__Gammaproteobacteria;o__Cardiobacteriales;f__Cardiobacteriaceae;g__Suttonella	0.0125298	0.000177198		0	0		0	0		0.0251742	0.000253789		0.0142141	0.000197611		0.13346	0.00188741
k__Bacteria;p__Actinobacteria;c__Actinobacteria;o__Actinomycetales;f__Micrococcaceae;g__Arthrobacter	0	0		0	0		0	0		0.0108642	0.000188173		0.00747541	0.000129478		0.127556	0.00054676
k__Bacteria;p__Bacteroidetes;c__Flavobacteriia;o__Flavobacteriales;f__[Weeksellaceae];g__Weeksella	0	0		0	0		0.0099226	9.9226e-05		0	0		0.00614779	0.000106483		0.124989	0.00119289
k__Bacteria;p__Proteobacteria;c__Alphaproteobacteria;o__Rhodobacterales;f__Rhodobacteraceae;g__Paracoccus	0	0		0.0367145	0.000519222		0	0		0.0119951	0.000207761		0.0436444	0.000308836		0.124124	0.00165002
k__Bacteria;p__Tenericutes;c__Mollicutes;o__Acholeplasmatales;f__Acholeplasmataceae;g__Acholeplasma	0	0		0	0		0	0		0.00574654	7.64525e-05		0.0524146	0.000572934		0.121087	0.000581734
k__Bacteria;p__Bacteroidetes;c__Bacteroidia;o__Bacteroidales;f__[Paraprevotellaceae];g__	0.260095	0.00210519		0.387132	0.00225185		0.29424	0.0028101		0.088558	0.000670889		0.0690672	0.000408535		0.116297	0.00149681
k__Bacteria;p__Proteobacteria;c__Gammaproteobacteria;__;__;__	0.00975365	8.58073e-05		0	0		0.0327378	0.000327378		0.0123968	0.000152067		0.060304	0.000412488		0.114785	0.000465952
k__Bacteria;p__Proteobacteria;c__Alphaproteobacteria;o__Rhodobacterales;f__Rhodobacteraceae;g__Rhodobacter	0	0		0.0217992	0.000308288		0.0578819	0.000578819		0	0		0.00523278	9.06345e-05		0.113899	0.000904219
k__Bacteria;p__Firmicutes;c__Clostridia;o__Clostridiales;f__Peptostreptococcaceae;g__Filifactor	0.00835317	0.000118132		0.0027555	3.89687e-05		0	0		0.00232804	4.03228e-05		0.00224262	3.88433e-05		0.113639	0.0016071
k__Bacteria;p__Bacteroidetes;c__Flavobacteriia;o__Flavobacteriales;f__[Weeksellaceae];__	0.00556878	7.87545e-05		0	0		0	0		0.0108642	0.000188173		0.0634512	0.00100008		0.11025	0.00080806
k__Bacteria;p__Proteobacteria;c__Gammaproteobacteria;o__Alteromonadales;f__Alteromonadaceae;g__	0	0		0.00344199	4.8677e-05		0	0		0	0		0.00409853	7.09886e-05		0.104186	0.00147342
k__Bacteria;p__Proteobacteria;c__Deltaproteobacteria;o__Desulfovibrionales;f__Desulfovibrionaceae;g__Desulfovibrio	0.430302	0.00277962		0.162743	0.000618655		0.357778	0.00357778		0.0654177	0.000644678		0.0244526	0.000301189		0.10251	0.000436561
k__Bacteria;p__Bacteroidetes;c__Bacteroidia;o__Bacteroidales;f__[Paraprevotellaceae];g__YRC22	0.427996	0.00309245		0.601194	0.00263934		0.318994	0.00312379		0.103611	0.000955912		0.0383041	0.000198242		0.100619	0.00133975
k__Bacteria;p__TM7;c__TM7-3;o__CW040;f__;g__	0.0946693	0.00133883		0.0321252	0.000454319		0.0297678	0.000297678		0.381302	0.00286736		1.00348	0.010306		0.100485	0.000755998
k__Bacteria;p__Firmicutes;c__Clostridia;o__Clostridiales;f__Peptostreptococcaceae;g__[Clostridium]	0.0125298	0.000177198		0.0206519	0.000292062		0	0		0.0999346	0.000645492		0.152112	0.00091654		0.0987775	0.000793343
k__Bacteria;p__Proteobacteria;c__Gammaproteobacteria;o__Aeromonadales;f__Succinivibrionaceae;g__	0.0111376	0.000157509		0.0447745	0.000561776		0.720232	0.00720232		0.0228739	0.000396187		0.0163941	0.000283954		0.0962038	0.000311251
k__Bacteria;p__Tenericutes;c__Mollicutes;o__RF39;f__;g__	0.441372	0.00315342		0.251759	0.00147928		0.0470528	0.000371302		0.0555499	0.000342683		0.0644791	0.000306969		0.0930874	0.00123332
k__Bacteria;p__Proteobacteria;c__Gammaproteobacteria;o__Alteromonadales;f__Idiomarinaceae;g__	0	0		0	0		0	0		0.00545232	9.4437e-05		0.00672787	0.00011653		0.0877423	0.000199976
k__Bacteria;p__Proteobacteria;c__Betaproteobacteria;o__Burkholderiales;f__Comamonadaceae;g__Comamonas	0	0		0	0		0.0132301	0.000132301		0.00388006	6.72046e-05		0.00300463	5.20417e-05		0.0864917	0.00122318
k__Bacteria;p__Firmicutes;c__Erysipelotrichi;o__Erysipelotrichales;f__Erysipelotrichaceae;g__	0.0382621	0.000377592		0.0976537	0.000498618		0.146173	0.000502542		0.0838156	0.000587794		0.0450394	0.000298933		0.0846688	0.00041213
k__Bacteria;p__Proteobacteria;c__Alphaproteobacteria;o__Caulobacterales;f__Caulobacteraceae;g__Brevundimonas	0	0		0.00573664	8.11284e-05		0	0		0.00232804	4.03228e-05		0.0112131	0.000194217		0.0846169	0.000761928
k__Bacteria;p__Proteobacteria;c__Gammaproteobacteria;o__Alteromonadales;f__Alteromonadaceae;__	0	0		0	0		0	0		0	0		0	0		0.0810537	0.00076107
k__Bacteria;p__Firmicutes;c__Clostridia;o__Clostridiales;f__Veillonellaceae;g__	0.236844	0.00170802		0.20885	0.000897488		0.056122	0.00056122		0.0133668	0.00023152		0.0329796	0.0003104		0.0803364	0.00113613
k__Bacteria;p__Proteobacteria;c__Betaproteobacteria;o__Burkholderiales;f__Alcaligenaceae;g__Oligella	0	0		0	0		0.00701525	7.01525e-05		0.121574	0.00137165		0.0956534	0.000628072		0.079276	0.000720757
k__Bacteria;p__Firmicutes;c__Bacilli;o__Lactobacillales;f__Aerococcaceae;g__Alloiococcus	0.013922	0.000196886		0.0106376	7.73125e-05		0	0		0.0498699	0.000648231		0.320355	0.00191029		0.0777986	0.000768109
k__Bacteria;p__Firmicutes;c__Bacilli;o__Bacillales;f__Staphylococcaceae;g__Jeotgalicoccus	0.0148252	0.000105412		0.00551101	7.79374e-05		0	0		0.154904	0.000463623		0.530408	0.00269357		0.0771825	0.000581545
k__Bacteria;p__Proteobacteria;c__Epsilonproteobacteria;o__Campylobacterales;f__Campylobacteraceae;g__Campylobacter	0.00696926	5.21134e-05		0.119322	0.00168747		0	0		0	0		0.0162605	0.000216549		0.0766405	0.00108386
k__Bacteria;p__Actinobacteria;c__Actinobacteria;o__Actinomycetales;f__Dietziaceae;g__Dietzia	0	0		0	0		0	0		0.0493202	0.000382772		0.0290837	0.000248037		0.0763943	0.000410347
k__Bacteria;p__Proteobacteria;c__Gammaproteobacteria;o__Enterobacteriales;f__Enterobacteriaceae;g__Enterobacter	0	0		0	0		0	0		0	0		0	0		0.0751485	0.00106276
k__Bacteria;p__Proteobacteria;c__Alphaproteobacteria;o__Rhizobiales;f__Phyllobacteriaceae;g__Aminobacter	0	0		0.0137679	0.000194708		0.00935366	9.35366e-05		0	0		0	0		0.0737968	0.000324198
k__Bacteria;p__Proteobacteria;c__Gammaproteobacteria;o__Alteromonadales;f__Alteromonadaceae;g__Cellvibrio	0	0		0	0		0.0297678	0.000297678		0	0		0	0		0.0717331	0.000558124
k__Bacteria;p__Actinobacteria;c__Actinobacteria;o__Actinomycetales;f__Actinomycetaceae;g__Actinomyces	0.00556878	7.87545e-05		0	0		0	0		0.0083914	8.45962e-05		0.00527463	9.13593e-05		0.071355	0.00100911
k__Bacteria;p__Proteobacteria;c__Gammaproteobacteria;o__Xanthomonadales;f__Sinobacteraceae;g__	0.0397041	0.00043492		0.0435985	0.000616576		0.0512668	0.000512668		0.0983873	0.000384298		0.113787	0.000811113		0.0708031	0.000590817
k__Bacteria;p__Firmicutes;c__Clostridia;o__Clostridiales;f__[Tissierellaceae];g__Tissierella_Soehngenia	0	0		0.00573664	8.11284e-05		0	0		0.00465607	8.06455e-05		0.00791195	0.000137039		0.0699649	0.000338406
k__Bacteria;__;__;__;__;__	0.216463	0.000876113		7.93486	0.105375		0.529866	0.000621828		0.564668	0.00318903		0.242717	0.00257993		0.0699501	0.000357155
k__Bacteria;p__Firmicutes;c__Bacilli;o__Bacillales;f__Staphylococcaceae;g__Staphylococcus	0.039762	0.000162985		0.0206663	0.000292265		0.0678045	0.000678045		0.0808555	0.000855621		0.0858157	0.000543396		0.0699298	9.67823e-05
k__Bacteria;p__Firmicutes;c__Clostridia;o__Clostridiales;f__Lachnospiraceae;g__Blautia	0.0685912	0.000221491		0.145275	0.000736986		0.0420915	0.000420915		0.0510754	0.000734772		0.0706321	0.000569463		0.0690391	0.00097636
k__Bacteria;p__Proteobacteria;c__Alphaproteobacteria;o__Sphingomonadales;__;__	0	0		0.00573664	8.11284e-05		0	0		0	0		0.00450694	7.80625e-05		0.068059	0.0009625
k__Bacteria;p__Fusobacteria;c__Fusobacteriia;o__Fusobacteriales;f__Leptotrichiaceae;__	0	0		0.0757285	0.00092867		0	0		0.00571847	9.90468e-05		0.011271	0.000195219		0.0666411	0.000942448
k__Bacteria;p__Bacteroidetes;c__Bacteroidia;o__Bacteroidales;f__Bacteroidaceae;g__5-7N15	0	0		0.0206519	0.000292062		0.0248065	0.000248065		0.0348817	0.000472559		0.228291	0.000504856		0.0642474	0.000754487
k__Bacteria;p__Proteobacteria;c__Deltaproteobacteria;o__Desulfobacterales;f__Desulfobulbaceae;g__Desulfobulbus	0	0		0	0		0	0		0	0		0.00351642	6.09062e-05		0.0634266	0.000896988
k__Bacteria;p__Firmicutes;c__Clostridia;o__Clostridiales;f__Veillonellaceae;g__Selenomonas	0.185117	0.0013353		0.16703	0.000740528		0.105229	0.00105229		0.0193643	0.000219907		0.00409853	7.09886e-05		0.0611674	0.000632619
k__Bacteria;p__Bacteroidetes;c__Flavobacteriia;o__Flavobacteriales;f__Flavobacteriaceae;g__Flavobacterium	0.0125298	0.000177198		0.0263886	0.000373191		0.0330753	0.000330753		0.0362008	0.000327394		0.0679455	0.000756745		0.0582768	0.000122915
k__Bacteria;p__Proteobacteria;c__Gammaproteobacteria;o__Enterobacteriales;f__Enterobacteriaceae;__	0.0153141	0.000216575		0.0240939	0.000340739		0	0		0.0126296	0.00012874		0.031821	0.000405349		0.0581493	0.000253533
k__Bacteria;p__Proteobacteria;c__Gammaproteobacteria;o__Aeromonadales;f__Succinivibrionaceae;g__Succinivibrio	0.0141556	0.000200191		0.0501694	0.000422379		0.0737445	0.000572068		0.00914955	0.000158475		0.0396914	0.000308827		0.0564865	0.00079884
k__Bacteria;p__Firmicutes;c__Clostridia;o__Clostridiales;f__Peptostreptococcaceae;__	0	0		0	0		0	0		0.0186243	0.000322582		0.0663138	0.000494324		0.0542066	0.000422468
k__Bacteria;p__Firmicutes;c__Erysipelotrichi;o__Erysipelotrichales;f__Erysipelotrichaceae;g__RFN20	0.214989	0.0014398		0.376049	0.00264856		0.120513	0.00103975		0.108545	0.000969131		0.0527237	0.000317323		0.053976	0.000763336
k__Bacteria;p__Bacteroidetes;__;__;__;__	0.0237377	0.000335702		0.195192	0.00144506		0	0		0.0432294	0.000702068		0.0129775	0.000151052		0.0539617	0.000190057
k__Bacteria;p__Proteobacteria;c__Betaproteobacteria;o__Burkholderiales;f__Alcaligenaceae;__	0	0		0	0		0.0140305	0.000140305		0.00931214	0.000161291		0.012766	0.000188177		0.0538503	0.00041866
k__Bacteria;p__Firmicutes;c__Clostridia;o__Clostridiales;f__Lachnospiraceae;g__Moryella	0.225816	0.00160866		0.123621	0.000649931		0.526143	0.00526143		0.0947204	0.000857257		0.0511918	0.000636142		0.0526499	0.000392353
k__Bacteria;p__Tenericutes;c__Mollicutes;o__Anaeroplasmatales;f__Anaeroplasmataceae;g__Anaeroplasma	0.360866	0.0027107		0.27164	0.00126445		0.121598	0.00121598		0.0359875	0.000623322		0.029168	0.000183597		0.0521518	0.000563222
k__Bacteria;p__Proteobacteria;c__Alphaproteobacteria;o__Rhizobiales;f__Rhizobiaceae;g__Agrobacterium	0.0173013	0.000244677		0.010326	0.000146031		0	0		0.0250506	0.000302301		0.0191793	0.000197576		0.0516901	0.000523039
k__Bacteria;p__Bacteroidetes;c__Bacteroidia;o__Bacteroidales;f__Rikenellaceae;g__	0.0516876	0.00030692		0.0571777	0.000295758		0.0623369	0.000358766		0.0462392	0.000292003		0.264341	0.000574686		0.0512171	0.000282778
k__Bacteria;p__Firmicutes;c__Clostridia;o__Clostridiales;f__Lachnospiraceae;g__Epulopiscium	0.00278439	3.93772e-05		0.00458931	6.49027e-05		0	0		0.0123774	0.000123775		0.0857201	0.000485345		0.0490116	0.000306747
k__Bacteria;p__Bacteroidetes;c__[Saprospirae];o__[Saprospirales];__;__	0	0		0	0		0	0		0	0		0.00527463	9.13593e-05		0.0489353	0.000294752
k__Bacteria;p__Proteobacteria;c__Gammaproteobacteria;o__Pseudomonadales;f__Pseudomonadaceae;g__	0	0		0.00458931	6.49027e-05		0	0		0.0213967	0.000211962		0.0494394	0.000464574		0.0476294	0.00051464
k__Bacteria;p__Proteobacteria;c__Betaproteobacteria;o__Burkholderiales;f__Burkholderiaceae;g__Lautropia	0.0153141	0.000216575		0.0137679	0.000194708		0.0099226	9.9226e-05		0.0684156	0.000484745		0.0581751	0.000428683		0.0474412	0.000163506
k__Bacteria;p__Firmicutes;c__Clostridia;o__Clostridiales;f__[Tissierellaceae];__	0	0		0	0		0	0		0	0		0	0		0.0462109	0.000336347
k__Bacteria;p__TM7;c__TM7-3;__;__;__	0	0		0	0		0	0		0	0		0.0142033	0.000246008		0.0450326	2.8077e-05
k__Bacteria;p__Proteobacteria;c__Gammaproteobacteria;o__Pasteurellales;f__Pasteurellaceae;g__Mannheimia	0.183836	0.00214344		0	0		0.105229	0.00105229		0.05273	0.000531464		0.281828	0.0038359		0.0449272	0.000635366
k__Bacteria;p__Proteobacteria;c__Alphaproteobacteria;__;__;__	0.0504554	0.000242226		0.0518142	0.000566524		0.00467683	4.67683e-05		0.0113104	0.000195901		0.0227035	0.000233367		0.0446203	0.000456713
k__Bacteria;p__GN02;c__BD1-5;o__;f__;g__	0.0111707	0.000157977		0.0114733	0.000162257		0.14194	0.00132586		0.193304	0.00103388		0.0840617	0.000482262		0.0440061	4.50025e-05
k__Bacteria;p__Firmicutes;c__Clostridia;o__Clostridiales;f__Lachnospiraceae;g__Shuttleworthia	0.016756	0.000236966		0.127828	0.00155821		0.00701525	7.01525e-05		0.00822571	0.000142474		0.00951869	9.57415e-05		0.043934	0.00062132
k__Bacteria;p__Actinobacteria;c__Actinobacteria;o__Actinomycetales;f__Nocardioidaceae;g__Aeromicrobium	0	0		0	0		0	0		0.00388006	6.72046e-05		0.00375578	6.50521e-05		0.0428163	0.000432714
k__Bacteria;p__Bacteroidetes;c__Flavobacteriia;o__Flavobacteriales;f__Cryomorphaceae;g__Cryomorpha	0	0		0	0		0	0		0	0		0	0		0.0426787	0.000603568
k__Bacteria;p__Tenericutes;c__Mollicutes;o__Acholeplasmatales;f__;g__	0.0931037	0.000717466		0.0664849	0.000352393		0.0631372	0.000631372		0.0234125	0.000168749		0	0		0.0426787	0.000603568
k__Bacteria;p__[Thermi];c__Deinococci;o__Deinococcales;f__Deinococcaceae;g__Deinococcus	0.0516147	0.00042767		0	0		0.0248065	0.000248065		0.0442327	0.000766132		0.0605797	0.000915767		0.0423439	0.000543735
k__Bacteria;p__Firmicutes;c__Bacilli;o__Bacillales;f__Planococcaceae;g__Planomicrobium	0	0		0	0		0.00701525	7.01525e-05		0	0		0	0		0.0416892	0.000376285
k__Bacteria;p__Elusimicrobia;c__Endomicrobia;o__;f__;g__	0.0356302	0.000253276		0.154685	0.00131596		0.0210457	0.000210457		0.0417282	0.000444754		0.0183646	0.000145866		0.0414235	0.000585816
k__Bacteria;p__Actinobacteria;c__Actinobacteria;o__Actinomycetales;__;__	0	0		0	0		0	0		0	0		0.00673871	7.44123e-05		0.040982	0.000251667
k__Bacteria;p__Firmicutes;c__Bacilli;o__Lactobacillales;f__Enterococcaceae;g__Enterococcus	0	0		0.0325908	0.000282225		0.00467683	4.67683e-05		0	0		0.00971803	0.000168321		0.0396714	0.000280519
k__Bacteria;p__Proteobacteria;c__Gammaproteobacteria;o__Alteromonadales;f__[Chromatiaceae];g__Rheinheimera	0	0		0	0		0	0		0	0		0	0		0.0392841	0.000308333
k__Bacteria;p__Firmicutes;c__Erysipelotrichi;o__Erysipelotrichales;f__Erysipelotrichaceae;g__Bulleidia	0.0721421	0.000725204		0.0780606	0.000837681		0.0187073	0.000187073		0.0171961	0.000247024		0.045179	0.000424238		0.0382475	0.000369841
k__Bacteria;p__Actinobacteria;c__Actinobacteria;o__Actinomycetales;f__Sanguibacteraceae;__	0	0		0.0114733	0.000162257		0	0		0	0		0	0		0.0382373	0.000331374
k__Bacteria;p__Proteobacteria;c__Gammaproteobacteria;o__Alteromonadales;f__Idiomarinaceae;g__Pseudidiomarina	0	0		0	0		0	0		0	0		0	0		0.0382326	7.64061e-05
k__Bacteria;p__TM7;c__TM7-3;o__;f__;g__	0	0		0.0263886	0.000373191		0	0		0.0249487	0.000380266		0.0288981	0.000180091		0.0375868	0.000272606
k__Bacteria;p__Bacteroidetes;c__Flavobacteriia;o__Flavobacteriales;f__Cryomorphaceae;g__Fluviicola	0	0		0	0		0.0148839	0.000148839		0.00205643	3.56184e-05		0.00225347	3.90313e-05		0.0372615	0.000263523
k__Bacteria;p__Actinobacteria;c__Actinobacteria;o__Actinomycetales;f__Pseudonocardiaceae;g__Pseudonocardia	0	0		0	0		0	0		0	0		0	0		0.0368653	0.000521354
k__Archaea;p__Euryarchaeota;c__Thermoplasmata;o__E2;f__[Methanomassiliicoccaceae];g__vadinCA11	0.134115	0.000861207		0.0832814	0.000461364		0.0584604	0.000584604		0.0638151	0.000386848		0.00717243	0.00012423		0.0364024	0.000514808
k__Bacteria;p__Firmicutes;c__Clostridia;o__Clostridiales;f__Clostridiaceae;__	0	0		0.0027555	3.89687e-05		0	0		0.0480007	0.000310461		0.0647096	0.000237802		0.0363774	0.000437011
k__Bacteria;p__Bacteroidetes;c__[Saprospirae];o__[Saprospirales];f__Chitinophagaceae;g__	0	0		0	0		0	0		0.00218093	3.77748e-05		0.0172007	0.000264371		0.036353	0.000326997
k__Bacteria;p__Bacteroidetes;c__Flavobacteriia;o__Flavobacteriales;f__[Weeksellaceae];g__Chryseobacterium	0	0		0	0		0	0		0.00310405	5.37637e-05		0.0230248	0.00022418		0.0354474	0.000501302
k__Bacteria;p__Verrucomicrobia;c__Verrucomicrobiae;o__Verrucomicrobiales;f__Verrucomicrobiaceae;g__Akkermansia	0	0		0.00344199	4.8677e-05		0.00330753	3.30753e-05		0.0113492	0.00011449		0.213722	0.00032656		0.0353766	0.00017478
k__Bacteria;p__Firmicutes;c__Clostridia;o__Clostridiales;f__Lachnospiraceae;g__Dorea	0.00417659	5.90658e-05		0.00688397	9.7354e-05		0	0		0.0327865	0.000370637		0.130251	0.000330415		0.0344716	0.000340467
k__Bacteria;p__Actinobacteria;c__Actinobacteria;o__Actinomycetales;f__Promicromonosporaceae;g__	0	0		0	0		0	0		0	0		0.00225347	3.90313e-05		0.0340295	0.00048125
k__Bacteria;p__Actinobacteria;c__Actinobacteria;o__Actinomycetales;f__Nocardioidaceae;__	0	0		0.0027555	3.89687e-05		0.00467683	4.67683e-05		0	0		0.0127082	0.000220112		0.0339837	0.000277851
k__Bacteria;p__Firmicutes;c__Erysipelotrichi;o__Erysipelotrichales;f__Erysipelotrichaceae;g__p-75-a5	0.0356302	0.000253276		0.0795616	0.000346289		0.028061	0.00028061		0.0118878	0.000119048		0.0269507	0.000195757		0.0338919	0.000479304
k__Bacteria;p__Proteobacteria;c__Gammaproteobacteria;o__Alteromonadales;f__Alteromonadaceae;g__BD2-13	0	0		0	0		0	0		0	0		0	0		0.0338919	0.000479304
k__Bacteria;p__Proteobacteria;c__Alphaproteobacteria;o__Sphingomonadales;f__Sphingomonadaceae;g__Sphingomonas	0.356402	0.00504029		0.0291441	0.000355312		0.0264603	0.000264603		0.167657	0.00208788		0.149345	0.000230656		0.0336948	0.00026045
k__Bacteria;p__Actinobacteria;c__Coriobacteriia;o__Coriobacteriales;f__Coriobacteriaceae;g__Olsenella	0.0907618	0.00128357		0.0828685	0.000619135		0.0911982	0.000911982		0.0171554	0.00029714		0.0245653	0.000264762		0.0331609	0.000261091
k__Bacteria;p__Proteobacteria;c__Deltaproteobacteria;__;__;__	0.0616625	0.000483074		0.103833	0.00074853		0.126274	0.00126274		0.0206767	0.000180233		0	0		0.0328452	0.000248966
k__Bacteria;p__Firmicutes;c__Erysipelotrichi;o__Erysipelotrichales;f__Erysipelotrichaceae;__	0.00471854	6.67302e-05		0.00413326	5.84531e-05		0	0		0	0		0.00430273	4.31242e-05		0.0325718	0.000294598
k__Bacteria;p__Actinobacteria;c__Actinobacteria;o__Actinomycetales;f__Intrasporangiaceae;__	0	0		0.0149153	0.000210934		0	0		0.0131922	0.000228496		0.043854	0.000185592		0.0325658	0.000260653
k__Bacteria;p__Proteobacteria;c__Gammaproteobacteria;o__Alteromonadales;f__;g__	0	0		0	0		0.00330753	3.30753e-05		0	0		0.00351642	6.09062e-05		0.0322405	0.000234906
k__Bacteria;p__Firmicutes;c__Clostridia;o__Clostridiales;f__[Tissierellaceae];g__	0	0		0	0		0	0		0.0227501	0.000246653		0.0161031	0.000240032		0.0320326	0.000300921
k__Bacteria;p__Actinobacteria;c__Coriobacteriia;o__Coriobacteriales;f__Coriobacteriaceae;g__Adlercreutzia	0.10319	0.000596759		0.0657372	0.000514731		0.0432294	3.53895e-05		0.0481173	0.000508002		0	0		0.032032	0.000339862
k__Bacteria;p__Proteobacteria;c__Betaproteobacteria;o__Burkholderiales;f__Alcaligenaceae;g__Sutterella	0.057297	0.000462419		0.0348271	0.000194355		0.00935366	9.35366e-05		0.00669309	8.4e-05		0.00922169	0.000159724		0.0318693	0.000364211
k__Bacteria;p__Proteobacteria;c__Gammaproteobacteria;o__Oceanospirillales;f__Halomonadaceae;g__Halomonas	0	0		0.00344199	4.8677e-05		0	0		0.00205643	3.56184e-05		0.00939773	0.000110597		0.0318652	0.000167408
k__Bacteria;p__Proteobacteria;c__Alphaproteobacteria;o__RF32;f__;g__	0.0822231	0.000938986		0.138217	0.000866308		0	0		0.0160006	0.000172532		0.0688518	0.000372982		0.0313814	0.0004438
k__Bacteria;p__Bacteroidetes;c__Bacteroidia;o__Bacteroidales;f__Bacteroidaceae;g__	0.00278439	3.93772e-05		0.00917863	0.000129805		0.00963813	2.84471e-06		0.0171365	0.000192808		0.195334	0.00103549		0.0303508	0.000207336
k__Bacteria;p__Actinobacteria;c__Acidimicrobiia;o__Acidimicrobiales;f__;g__	0	0		0.0137679	0.000194708		0	0		0	0		0.00300463	5.20417e-05		0.0301262	0.000426048
k__Bacteria;p__Firmicutes;c__Clostridia;o__Clostridiales;f__Veillonellaceae;g__Anaerovibrio	0	0		0	0		0	0		0.0071975	0.000124664		0.0229286	0.000302553		0.0300094	0.000245985
k__Bacteria;p__Firmicutes;c__Erysipelotrichi;o__Erysipelotrichales;f__Erysipelotrichaceae;g__L7A_E11	0.0455968	0.000408365		0.119785	0.00038486		0.0327378	0.000327378		0.0357727	0.000351639		0.0583684	0.00023178		0.0298467	0.000263136
k__Bacteria;p__Proteobacteria;c__Gammaproteobacteria;o__Alteromonadales;f__Alteromonadaceae;g__Marinobacter	0	0		0	0		0	0		0	0		0	0		0.0288709	0.000408296
k__Bacteria;p__Firmicutes;c__Clostridia;o__Clostridiales;f__Lachnospiraceae;g__Oribacterium	0.0892362	0.00066402		0	0		0.0748293	0.000748293		0.00457477	7.92374e-05		0.00717243	0.00012423		0.0276156	0.000390544
k__Bacteria;p__Firmicutes;c__Bacilli;o__Lactobacillales;f__Aerococcaceae;g__Aerococcus	0	0		0.00573664	8.11284e-05		0.0314216	0.000314216		0.0440856	0.000228408		0.140715	0.000894799		0.0273928	0.000194057
k__Bacteria;p__Proteobacteria;c__Gammaproteobacteria;o__Alteromonadales;f__211ds20;g__	0	0		0	0		0	0		0	0		0	0		0.0264575	0.000247606
k__Bacteria;p__Verrucomicrobia;c__Verruco-5;o__WCHB1-41;f__RFP12;g__	0.0586461	0.000829381		0.0589579	0.000373514		0.0444299	0.000444299		0.00383941	3.97776e-05		0.0141846	0.000125324		0.0257253	0.000218408
k__Bacteria;p__Proteobacteria;c__Gammaproteobacteria;o__Pseudomonadales;f__Moraxellaceae;g__Enhydrobacter	0	0		0	0		0.0297678	0.000297678		0.0137243	0.000237712		0.0240489	0.000172933		0.0256389	0.000193639
k__Bacteria;p__Proteobacteria;c__Alphaproteobacteria;o__Rhodobacterales;f__Rhodobacteraceae;g__Anaerospora	0	0		0	0		0	0		0	0		0	0		0.0255221	0.000360938
k__Bacteria;p__Proteobacteria;c__Alphaproteobacteria;o__Rhizobiales;f__Methylobacteriaceae;g__	4.43029	0.0584862		0.183573	0.00259611		0.058282	0.000442515		6.50184	0.08198		2.28227	0.00742798		0.0255019	0.000215574
k__Bacteria;p__Actinobacteria;c__Coriobacteriia;o__Coriobacteriales;f__Coriobacteriaceae;__	0.144107	0.00169597		0.0559836	0.000716125		0.0116921	0.000116921		0.0846979	0.00068961		0.0409368	0.000438903		0.0251051	0.00035504
k__Bacteria;p__Fusobacteria;c__Fusobacteriia;o__Fusobacteriales;f__Leptotrichiaceae;g__	0.0556878	0.000787545		0.694383	0.0097176		0	0		0.0578441	0.000393147		0.111638	0.000244789		0.0250599	3.72681e-05
k__Bacteria;p__Proteobacteria;c__Betaproteobacteria;o__Burkholderiales;f__Comamonadaceae;g__Pelomonas	0	0		0.00344199	4.8677e-05		0.0264603	0.000264603		0.00490709	8.49933e-05		0.0403164	0.000217591		0.0238957	0.000169616
k__Bacteria;p__Bacteroidetes;c__Bacteroidia;o__Bacteroidales;f__Porphyromonadaceae;g__Paludibacter	0.00836145	6.82035e-05		0	0		0.0099226	9.9226e-05		0.016529	0.000202756		0.145619	0.000757816		0.0238147	0.00025732
k__Bacteria;p__Bacteroidetes;c__Flavobacteriia;o__Flavobacteriales;f__[Weeksellaceae];g__Ornithobacterium	0	0		0.0110172	8.4876e-05		0	0		0	0		0	0		0.0231284	0.000191059
k__Bacteria;p__TM7;c__TM7-3;o__EW055;f__;g__	0	0		0.0126206	0.000178482		0	0		0	0		0.0184817	0.000177828		0.0231284	0.000191059
k__Bacteria;p__Actinobacteria;c__Actinobacteria;o__Actinomycetales;f__Micrococcaceae;g__Micrococcus	0.00556878	7.87545e-05		0.0080313	0.00011358		0.0314216	0.000314216		0.0566987	0.000391585		0.0538832	0.000394961		0.0225946	0.000319536
k__Bacteria;p__Firmicutes;c__Erysipelotrichi;o__Erysipelotrichales;f__Erysipelotrichaceae;g__Erysipelothrix	0	0		0.00229466	3.24513e-05		0	0		0	0		0.00682968	6.89743e-05		0.0224933	0.000264033
k__Bacteria;p__Bacteroidetes;c__Cytophagia;o__Cytophagales;f__Cyclobacteriaceae;g__	0	0		0	0		0	0		0	0		0.00204926	3.54943e-05		0.0223152	0.000170624
k__Bacteria;p__Bacteroidetes;c__Bacteroidia;o__Bacteroidales;f__p-2534-18B5;g__	0	0		0.00917863	0.000129805		0	0		0.00987197	6.24298e-05		0.0414364	0.00048051		0.0215479	0.000159952
k__Bacteria;p__;c__;o__;f__;g__	0	0		0.0415667	0.000300942		0	0		0	0		0.0143449	0.00024846		0.0213394	0.000301784
k__Bacteria;p__Proteobacteria;c__Betaproteobacteria;o__Burkholderiales;f__Oxalobacteraceae;g__Massilia	0	0		0	0		0.00661507	6.61507e-05		0	0		0.0786846	0.000595073		0.0211422	0.000298996
k__Bacteria;p__Firmicutes;c__Clostridia;o__Clostridiales;f__Lachnospiraceae;g__Anaerostipes	0.0475227	0.000479897		0.0649554	0.000746225		0.208119	0.00208119		0.0388952	0.000350365		0.0381969	0.000370697		0.0206793	0.000151091
k__Bacteria;p__[Thermi];c__Deinococci;o__Deinococcales;f__Trueperaceae;g__B-42	0	0		0.0126206	0.000178482		0	0		0	0		0	0		0.020572	0.000207349
k__Bacteria;p__Bacteroidetes;c__[Saprospirae];o__[Saprospirales];f__;g__	0	0		0	0		0	0		0	0		0.00375578	6.50521e-05		0.0203999	0.000150089
k__Bacteria;p__Actinobacteria;c__Coriobacteriia;o__Coriobacteriales;f__Coriobacteriaceae;g__	0.0111583	8.6056e-05		0.0228258	0.000113749		0.00701525	7.01525e-05		0.0406889	0.000424943		0.0089645	6.60732e-05		0.0200841	0.000284032
k__Bacteria;p__Bacteroidetes;c__Bacteroidia;o__Bacteroidales;f__Bacteroidaceae;g__BF311	0.235779	0.00165868		0.367684	0.00206042		0.143612	0.00136997		0.0827524	0.000844303		0.0512069	0.000311666		0.0200841	0.000284032
k__Bacteria;p__Proteobacteria;c__Gammaproteobacteria;o__Aeromonadales;f__Succinivibrionaceae;g__Succinimonas	0	0		0.0336033	0.00035474		0.170704	0.00170704		0.0190964	0.000264365		0	0		0.0200841	0.000284032
k__Bacteria;p__Actinobacteria;c__Actinobacteria;o__Actinomycetales;f__Jonesiaceae;g__	0	0		0	0		0	0		0	0		0	0		0.0198506	0.000280729
k__Bacteria;p__Actinobacteria;c__Actinobacteria;o__Actinomycetales;f__Micrococcaceae;g__Kocuria	0	0		0.0206519	0.000292062		0	0		0.0332069	0.000209204		0.0728109	0.000870613		0.0198506	0.000280729
k__Bacteria;p__Firmicutes;c__Clostridia;o__Clostridiales;f__Clostridiaceae;g__Proteiniclasticum	0	0		0.0080313	0.00011358		0.0248065	0.000248065		0.00514107	8.9046e-05		0.00175821	3.04531e-05		0.0198506	0.000280729
k__Bacteria;p__Verrucomicrobia;c__[Pedosphaerae];o__[Pedosphaerales];f__R4-41B;g__	0.0220198	0.000311408		0.0323491	0.000343065		0.0163689	0.000163689		0.00571847	9.90468e-05		0.00867474	0.000118132		0.0191541	0.000213567
k__Bacteria;p__Bacteroidetes;c__[Saprospirae];o__[Saprospirales];f__Saprospiraceae;g__	0.00418901	5.92415e-05		0.0367145	0.000519222		0.0132301	0.000132301		0	0		0.00175821	3.04531e-05		0.0189611	0.000214544
k__Bacteria;p__Firmicutes;c__Clostridia;o__Clostridiales;f__Dehalobacteriaceae;g__Dehalobacterium	0.0969149	0.000572485		0.0310876	2.51686e-05		0	0		0.0771605	0.000775082		0.00908315	9.98681e-05		0.0188288	0.00026628
k__Bacteria;p__Bacteroidetes;c__Bacteroidia;o__Bacteroidales;f__[Paraprevotellaceae];__	0.115517	0.00113946		0.175475	0.00158669		0	0		0.0192278	0.000138259		0.0147768	8.63173e-05		0.0182242	0.000153975
k__Bacteria;p__Bacteroidetes;c__Flavobacteriia;o__Flavobacteriales;f__Flavobacteriaceae;g__Gelidibacter	0	0		0	0		0	0		0	0		0	0		0.0174676	0.000165223
k__Bacteria;p__Proteobacteria;c__Gammaproteobacteria;o__Aeromonadales;f__Aeromonadaceae;__	0	0		0	0		0	0		0	0		0	0		0.017178	0.000242934
k__Bacteria;p__Cyanobacteria;c__4C0d-2;o__MLE1-12;f__;g__	0.013922	0.000196886		0.00917863	0.000129805		0	0		0.0321687	0.000557179		0.103032	0.000527531		0.0171315	0.00012642
k__Bacteria;p__Bacteroidetes;c__Cytophagia;o__Cytophagales;f__Cytophagaceae;g__Dyadobacter	0	0		0.00458931	6.49027e-05		0	0		0.00205643	3.56184e-05		0.0126748	0.000157958		0.0166436	0.000178629
k__Bacteria;p__Proteobacteria;c__Deltaproteobacteria;o__Desulfovibrionales;f__Desulfovibrionaceae;g__	0.0588541	0.00042134		0.0144829	0.000118118		0.0374146	0.000374146		0.0227563	0.000186513		0.020366	0.000187714		0.0164965	0.000123988
k__Bacteria;p__Spirochaetes;c__MVP-15;o__PL-11B10;f__;g__	0.0523862	0.000411529		0.0512202	0.000156037		0	0		0.0247544	0.000254038		0.022207	0.000223389		0.0163183	0.000230776
k__Bacteria;p__Proteobacteria;c__Alphaproteobacteria;o__Sphingomonadales;f__Sphingomonadaceae;g__Sphingopyxis	0	0		0	0		0	0		0	0		0	0		0.0156583	0.000148881
k__Bacteria;p__Firmicutes;c__Clostridia;o__Clostridiales;f__Veillonellaceae;__	0	0		0.0137775	0.000194844		0	0		0	0		0.0030739	5.32414e-05		0.0150631	0.000213024
k__Bacteria;p__Firmicutes;c__Clostridia;o__Clostridiales;f__[Tissierellaceae];g__Peptoniphilus	0.00417659	5.90658e-05		0	0		0	0		0.0121422	0.000161096		0	0		0.0145353	0.00020556
k__Bacteria;p__Proteobacteria;c__Betaproteobacteria;o__Methylophilales;f__Methylophilaceae;g__Methylotenera	0	0		0	0		0	0		0	0		0	0		0.014179	0.000200521
k__Bacteria;p__Proteobacteria;c__Deltaproteobacteria;o__Myxococcales;f__0319-6G20;g__	0.0139634	0.000197472		0.0773521	0.000724357		0.00935366	9.35366e-05		0.00822571	0.000142474		0	0		0.014179	0.000200521
k__Archaea;p__Euryarchaeota;c__Methanobacteria;o__Methanobacteriales;f__Methanobacteriaceae;g__Methanosphaera	0.00698168	9.87359e-05		0.00229466	3.24513e-05		0	0		0	0		0	0		0.0138078	0.000195272
k__Bacteria;p__Actinobacteria;c__Actinobacteria;o__Actinomycetales;f__Mycobacteriaceae;g__Mycobacterium	0	0		0	0		0	0		0.00388006	6.72046e-05		0	0		0.0138078	0.000195272
k__Bacteria;p__Proteobacteria;c__TA18;o__PHOS-HD29;f__;g__	0.00417659	5.90658e-05		0	0		0	0		0	0		0	0		0.0138078	0.000195272
k__Bacteria;p__WPS-2;c__;o__;f__;g__	0	0		0.0149153	0.000210934		0	0		0.00543208	9.40864e-05		0	0		0.0138078	0.000195272
k__Bacteria;p__Firmicutes;c__Clostridia;o__Clostridiales;f__Veillonellaceae;g__Phascolarctobacterium	0	0		0.0080313	0.00011358		0.00826884	8.26884e-05		0	0		0.0707442	0.000288338		0.0132139	0.000186872
k__Bacteria;p__Proteobacteria;c__Betaproteobacteria;o__Rhodocyclales;f__Rhodocyclaceae;g__Thauera	0	0		0.0263886	0.000373191		0	0		0	0		0	0		0.0132031	9.60991e-05
k__Bacteria;p__Proteobacteria;c__Gammaproteobacteria;o__Aeromonadales;f__Aeromonadaceae;g__Oceanisphaera	0	0		0	0		0	0		0	0		0	0		0.0128832	9.11881e-05
k__Bacteria;p__Firmicutes;c__Bacilli;o__Bacillales;f__Bacillaceae;g__Natronobacillus	0	0		0	0		0	0		0.00308464	5.34276e-05		0.0122956	0.000212966		0.0127611	0.000180469
k__Bacteria;p__Bacteroidetes;c__Flavobacteriia;o__Flavobacteriales;f__[Weeksellaceae];g__Riemerella	0.0335121	0.000473932		0	0		0.0165377	0.000165377		0.0205793	0.000207808		0.014225	0.000160206		0.0125526	0.00017752
k__Bacteria;p__Proteobacteria;c__Alphaproteobacteria;o__Sphingomonadales;f__;g__	0	0		0	0		0	0		0	0		0	0		0.0125526	0.00017752
k__Bacteria;p__Proteobacteria;c__Deltaproteobacteria;o__Bdellovibrionales;f__Bacteriovoracaceae;g__	0	0		0	0		0	0		0	0		0.00225347	3.90313e-05		0.0125526	0.00017752
k__Bacteria;p__Tenericutes;c__Mollicutes;o__Anaeroplasmatales;f__Anaeroplasmataceae;g__	0.00629139	8.89736e-05		0.00725795	0.000102643		0.00701525	7.01525e-05		0.00155202	2.68818e-05		0.00204926	3.54943e-05		0.0125526	0.00017752
k__Bacteria;p__Proteobacteria;c__Gammaproteobacteria;o__Pseudomonadales;f__Moraxellaceae;g__Psychrobacter	0	0		0.00688397	9.7354e-05		0	0		0	0		0.028544	0.000494396		0.0120855	0.000116076
k__Bacteria;p__Tenericutes;c__RF3;o__ML615J-28;f__;g__	0.0158892	0.000137361		0.069791	0.000845083		0.0233842	0.000233842		0.0226364	0.000158317		0.0333291	0.000269757		0.0117852	9.24999e-05
k__Bacteria;p__Proteobacteria;c__Alphaproteobacteria;o__Rhizobiales;f__Bradyrhizobiaceae;g__Afipia	0	0		0	0		0.0512668	0.000512668		0.0508564	0.000515245		0.0509099	0.000298753		0.0113432	0.000160417
k__Bacteria;p__Proteobacteria;c__Alphaproteobacteria;o__Rhizobiales;f__Hyphomicrobiaceae;g__Devosia	0.00471854	6.67302e-05		0.00688397	9.7354e-05		0	0		0.00411286	7.12368e-05		0.00300463	5.20417e-05		0.0113432	0.000160417
k__Bacteria;p__Actinobacteria;c__Actinobacteria;o__Actinomycetales;f__Cellulomonadaceae;g__Demequina	0	0		0	0		0	0		0	0		0.00708869	7.25992e-05		0.0112973	0.000159768
k__Bacteria;p__Proteobacteria;c__Alphaproteobacteria;o__Rhizobiales;f__Rhizobiaceae;g__Rhizobium	0	0		0	0		0	0		0	0		0.0030739	5.32414e-05		0.0112973	0.000159768
k__Bacteria;p__Proteobacteria;c__Deltaproteobacteria;o__GMD14H09;f__;g__	0.00558534	7.89887e-05		0.0163742	0.000127085		0.028061	0.00028061		0.00506678	5.66737e-05		0.0037377	6.47389e-05		0.0112973	0.000159768
k__Bacteria;p__Proteobacteria;c__Gammaproteobacteria;o__Xanthomonadales;f__Xanthomonadaceae;__	0	0		0	0		0	0		0.00545232	9.4437e-05		0	0		0.0112973	0.000159768
k__Bacteria;p__Bacteroidetes;c__Flavobacteriia;o__Flavobacteriales;__;__	0	0		0	0		0	0		0	0		0.0153695	0.000266207		0.0109571	7.76228e-05
k__Bacteria;p__Actinobacteria;c__Actinobacteria;o__Actinomycetales;f__Microbacteriaceae;__	0	0		0.00551101	7.79374e-05		0	0		0	0		0.00736578	8.41723e-05		0.0105711	0.000149498
k__Bacteria;p__Proteobacteria;c__Betaproteobacteria;o__Rhodocyclales;f__Rhodocyclaceae;g__Propionivibrio	0	0		0	0		0	0		0	0		0	0		0.0105711	0.000149498
k__Bacteria;p__Armatimonadetes;c__Armatimonadia;o__Armatimonadales;f__Armatimonadaceae;g__	0	0		0	0		0	0		0	0		0	0		0.0100421	0.000142016
k__Bacteria;p__Elusimicrobia;c__Elusimicrobia;o__Elusimicrobiales;f__Elusimicrobiaceae;g__Elusimicrobium	0.0244595	0.000237492		0	0		0	0		0	0		0.00747541	0.000129478		0.0100421	0.000142016
k__Bacteria;p__Verrucomicrobia;c__Verrucomicrobiae;o__Verrucomicrobiales;f__Verrucomicrobiaceae;g__Verrucomicrobium	0	0		0.00229466	3.24513e-05		0	0		0	0		0.00150231	2.60208e-05		0.0100421	0.000142016
k__Bacteria;p__Firmicutes;c__Bacilli;o__Bacillales;__;__	0	0		0.0316691	0.00036373		0	0		0.0608005	0.000655615		0.0210324	0.000364292		0.00992528	0.000140365
k__Bacteria;p__Proteobacteria;c__Alphaproteobacteria;o__Rhizobiales;f__Brucellaceae;__	0	0		0	0		0	0		0	0		0	0		0.00992528	0.000140365
k__Bacteria;p__Proteobacteria;c__Betaproteobacteria;o__Burkholderiales;f__Alcaligenaceae;g__Advenella	0	0		0	0		0	0		0	0		0	0		0.00992528	0.000140365
k__Bacteria;p__Bacteroidetes;c__Flavobacteriia;o__Flavobacteriales;f__Flavobacteriaceae;g__Aequorivita	0	0		0	0		0	0		0	0		0	0		0.00953924	6.86263e-05
k__Bacteria;p__Bacteroidetes;c__Sphingobacteriia;o__Sphingobacteriales;f__Sphingobacteriaceae;g__Pedobacter	0	0		0.0206519	0.000292062		0	0		0	0		0.0164712	0.000184993		0.00924972	0.000130811
k__Bacteria;p__Proteobacteria;c__Alphaproteobacteria;o__Sphingomonadales;f__Erythrobacteraceae;g__	0	0		0	0		0	0		0	0		0	0		0.00878679	0.000124264
k__Bacteria;p__Proteobacteria;c__Betaproteobacteria;__;__;__	0.257739	0.00150294		0.00229466	3.24513e-05		0	0		0.00343108	5.94281e-05		0	0		0.00878679	0.000124264
k__Bacteria;p__Bacteroidetes;c__Cytophagia;o__Cytophagales;f__Cyclobacteriaceae;g__Algoriphagus	0	0		0	0		0	0		0	0		0	0		0.00850738	0.000120313
k__Bacteria;p__Chloroflexi;c__Thermomicrobia;o__JG30-KF-CM45;f__;g__	0	0		0.00688397	9.7354e-05		0	0		0.00708802	0.000122768		0	0		0.00850738	0.000120313
k__Bacteria;p__Proteobacteria;c__Gammaproteobacteria;o__Oceanospirillales;f__Halomonadaceae;g__	0	0		0	0		0	0		0	0		0.00225347	3.90313e-05		0.00850738	0.000120313
k__Bacteria;p__Actinobacteria;c__Actinobacteria;o__Actinomycetales;f__Brevibacteriaceae;g__Brevibacterium	0	0		0	0		0	0		0.0366277	0.000370046		0.024555	0.000192112		0.00792833	0.000112123
k__Bacteria;p__Bacteroidetes;c__Flavobacteriia;o__Flavobacteriales;f__[Weeksellaceae];g__Wautersiella	0	0		0	0		0.0363829	0.000363829		0	0		0.0112017	0.00013394		0.00792833	0.000112123
k__Bacteria;p__Chloroflexi;c__Anaerolineae;o__Anaerolineales;f__Anaerolinaceae;g__SHD-231	0.0593679	0.000496325		0.0591742	0.000418732		0.0748293	0.000748293		0.0281193	0.000281353		0.00717243	0.00012423		0.00792833	0.000112123
k__Bacteria;p__Firmicutes;c__Bacilli;o__Bacillales;f__Staphylococcaceae;g__Salinicoccus	0	0		0	0		0	0		0.0383479	0.000277049		0.236812	0.00162909		0.00792833	0.000112123
k__Bacteria;p__Firmicutes;c__Clostridia;o__Clostridiales;f__[Mogibacteriaceae];g__Mogibacterium	0	0		0	0		0	0		0.00746911	8.4625e-05		0.00450694	7.80625e-05		0.0076638	6.15232e-05
k__Bacteria;p__Actinobacteria;c__Actinobacteria;o__Actinomycetales;f__Dermabacteraceae;g__Brachybacterium	0	0		0.010326	0.000146031		0	0		0.0233635	0.000280275		0.01642	0.0001642		0.00753154	0.000106512
k__Bacteria;p__Firmicutes;c__Erysipelotrichi;o__Erysipelotrichales;f__Erysipelotrichaceae;g__[Eubacterium]	0	0		0.00241932	3.42143e-05		0	0		0	0		0	0		0.00753154	0.000106512
k__Bacteria;p__Proteobacteria;c__Alphaproteobacteria;o__Rickettsiales;f__;g__	0.0246078	0.000103012		0.108151	0.000819582		0.00467683	4.67683e-05		0.0126213	0.00016917		0.0197927	0.000181656		0.00753154	0.000106512
k__Bacteria;p__Synergistetes;c__Synergistia;o__Synergistales;f__Dethiosulfovibrionaceae;g__TG5	0.00558534	7.89887e-05		0.0320998	0.000266792		0	0		0.00205643	3.56184e-05		0	0		0.00753154	0.000106512
k__Archaea;p__Euryarchaeota;c__Thermoplasmata;o__E2;f__[Methanomassiliicoccaceae];__	0.0111376	0.000157509		0.0578656	0.000818343		0	0		0	0		0.0327882	0.000567909		0.00708948	0.00010026
k__Bacteria;p__Bacteroidetes;c__Bacteroidia;o__Bacteroidales;f__Bacteroidaceae;g__Bacteroides	0.146951	0.000634756		0.340438	0.001292		0.38525	0.00133878		0.154544	0.00183113		0.0379918	0.000460915		0.00708948	0.00010026
k__Bacteria;p__Firmicutes;c__Bacilli;o__Lactobacillales;f__Aerococcaceae;__	0	0		0	0		0	0		0.00232804	4.03228e-05		0.0216859	0.000341798		0.00708948	0.00010026
k__Bacteria;p__Proteobacteria;c__Betaproteobacteria;o__Burkholderiales;f__Alcaligenaceae;g__Pigmentiphaga	0	0		0.00344199	4.8677e-05		0	0		0	0		0	0		0.00708948	0.00010026
k__Bacteria;p__Firmicutes;c__Bacilli;o__Lactobacillales;f__Streptococcaceae;__	0.0153224	0.000161123		0.0027555	3.89687e-05		0	0		0	0		0	0		0.00660694	9.34362e-05
k__Bacteria;p__Actinobacteria;c__Acidimicrobiia;o__Acidimicrobiales;f__C111;g__	0	0		0	0		0	0		0	0		0	0		0.00627628	8.876e-05
k__Bacteria;p__Bacteroidetes;c__[Rhodothermi];o__[Rhodothermales];f__[Balneolaceae];g__	0	0		0	0		0	0		0	0		0.00225347	3.90313e-05		0.00627628	8.876e-05
k__Bacteria;p__Proteobacteria;c__Deltaproteobacteria;o__Bdellovibrionales;f__Bdellovibrionaceae;g__Bdellovibrio	0	0		0	0		0	0		0	0		0	0		0.00627628	8.876e-05
k__Bacteria;p__Synergistetes;c__Synergistia;o__Synergistales;f__Dethiosulfovibrionaceae;g__Pyramidobacter	0.024283	0.000213207		0.0545037	0.000392614		0.0584604	0.000584604		0.0225163	0.000232928		0.00150231	2.60208e-05		0.00627628	8.876e-05
k__Bacteria;p__BRC1;c__PRR-11;o__;f__;g__	0	0		0	0		0	0		0	0		0.00747541	0.000129478		0.00567159	8.02083e-05
k__Bacteria;p__Proteobacteria;c__Alphaproteobacteria;o__Rhizobiales;f__Aurantimonadaceae;g__	0	0		0	0		0	0		0	0		0	0		0.00567159	8.02083e-05
k__Bacteria;p__Proteobacteria;c__Alphaproteobacteria;o__Rhizobiales;f__Beijerinckiaceae;__	0	0		0	0		0	0		0.00228739	3.96187e-05		0	0		0.00567159	8.02083e-05
k__Bacteria;p__Proteobacteria;c__Deltaproteobacteria;o__Bdellovibrionales;f__Bacteriovoracaceae;g__Bacteriovorax	0	0		0	0		0	0		0	0		0	0		0.00567159	8.02083e-05
k__Bacteria;p__Proteobacteria;c__Gammaproteobacteria;o__Xanthomonadales;f__Sinobacteraceae;g__Steroidobacter	0	0		0	0		0	0		0	0		0	0		0.00534631	3.80134e-05
k__Bacteria;p__Actinobacteria;c__Actinobacteria;o__Actinomycetales;f__Sanguibacteraceae;g__Sanguibacter	0	0		0	0		0	0		0	0		0	0		0.00528555	7.4749e-05
k__Bacteria;p__Firmicutes;c__Bacilli;o__Bacillales;f__Bacillaceae;__	0	0		0	0		0	0		0	0		0	0		0.00528555	7.4749e-05
k__Bacteria;p__Actinobacteria;c__Coriobacteriia;o__Coriobacteriales;f__Coriobacteriaceae;g__Atopobium	0.0125828	0.000177947		0.00688397	9.7354e-05		0	0		0.02243	0.000248075		0.0111872	0.000133932		0.00502103	7.1008e-05
k__Bacteria;p__Proteobacteria;c__Betaproteobacteria;o__Ellin6067;f__;g__	0	0		0	0		0	0		0	0		0	0		0.00502103	7.1008e-05
k__Bacteria;p__Actinobacteria;c__Actinobacteria;o__Actinomycetales;f__ACK-M1;g__	0	0		0	0		0	0		0	0		0	0		0.00425369	6.01563e-05
k__Bacteria;p__Actinobacteria;c__Actinobacteria;o__Actinomycetales;f__Actinomycetaceae;g__	0	0		0.220287	0.00311533		0	0		0.00155202	2.68818e-05		0.0202848	0.000205344		0.00425369	6.01563e-05
k__Bacteria;p__Firmicutes;c__Bacilli;o__Bacillales;f__Bacillaceae;g__Bacillus	0.0948373	0.000671403		0.0377118	0.000266942		0.0695209	9.98525e-05		0.00411286	7.12368e-05		0.00512316	8.87357e-05		0.00425369	6.01563e-05
k__Bacteria;p__Proteobacteria;c__Alphaproteobacteria;o__Sphingomonadales;f__Erythrobacteraceae;__	0	0		0	0		0	0		0	0		0	0		0.00425369	6.01563e-05
k__Bacteria;p__Proteobacteria;c__Gammaproteobacteria;o__Alteromonadales;f__OM60;g__	0	0		0	0		0	0		0	0		0	0		0.00425369	6.01563e-05
k__Bacteria;p__TM7;c__TM7-1;o__;f__;g__	0	0		0.00458931	6.49027e-05		0.0132301	0.000132301		0	0		0.00450694	7.80625e-05		0.00425369	6.01563e-05
k__Bacteria;p__Acidobacteria;c__Acidobacteria-6;o__iii1-15;f__mb2424;g__	0	0		0	0		0	0		0	0		0	0		0.00396416	5.60617e-05
k__Bacteria;p__Actinobacteria;c__Actinobacteria;o__Actinomycetales;f__Propionibacteriaceae;g__	0	0		0	0		0.00330753	3.30753e-05		0	0		0	0		0.00396416	5.60617e-05
k__Bacteria;p__Bacteroidetes;c__Bacteroidia;o__Bacteroidales;f__Marinilabiaceae;g__	0	0		0	0		0	0		0	0		0.0193264	0.000232036		0.00396416	5.60617e-05
k__Bacteria;p__Firmicutes;c__Bacilli;o__Bacillales;f__Planococcaceae;g__Chryseomicrobium	0	0		0.00917863	0.000129805		0	0		0	0		0.00598032	0.000103582		0.00396416	5.60617e-05
k__Bacteria;p__Firmicutes;c__Clostridia;o__Clostridiales;f__[Acidaminobacteraceae];g__Guggenheimella	0	0		0	0		0	0		0	0		0.00450694	7.80625e-05		0.00396416	5.60617e-05
k__Bacteria;p__Proteobacteria;c__Alphaproteobacteria;o__Rhodospirillales;f__Acetobacteraceae;g__	0	0		0	0		0	0		0.00109046	1.88874e-05		0	0		0.00396416	5.60617e-05
k__Bacteria;p__Proteobacteria;c__Alphaproteobacteria;o__Rickettsiales;f__mitochondria;g__	0	0		0	0		0	0		0	0		0	0		0.00396416	5.60617e-05
k__Archaea;p__Euryarchaeota;c__Methanomicrobia;o__Methanomicrobiales;f__Methanomicrobiaceae;g__Methanoplanus	0.0546809	0.00048541		0.0169352	0.0002395		0	0		0.00926895	0.000160543		0	0		0.00376577	5.3256e-05
k__Bacteria;p__Bacteroidetes;c__Bacteroidia;o__Bacteroidales;f__Porphyromonadaceae;__	0	0		0	0		0	0		0.0130083	0.000168345		0.00299016	5.17911e-05		0.00376577	5.3256e-05
k__Bacteria;p__Proteobacteria;c__Deltaproteobacteria;o__Bdellovibrionales;f__Bacteriovoracaceae;g__Peredibacter	0	0		0.00573664	8.11284e-05		0	0		0	0		0	0		0.00376577	5.3256e-05
k__Bacteria;p__Tenericutes;c__Mollicutes;o__Anaeroplasmatales;f__Anaeroplasmataceae;__	0	0		0	0		0	0		0.00514107	8.9046e-05		0	0		0.00376577	5.3256e-05
k__Bacteria;p__Actinobacteria;c__Thermoleophilia;o__Solirubrobacterales;f__Conexibacteraceae;g__	0	0		0	0		0	0		0	0		0	0		0.00283579	4.01042e-05
k__Bacteria;p__Bacteroidetes;c__Bacteroidia;o__Bacteroidales;f__[Odoribacteraceae];g__Odoribacter	0	0		0	0		0	0		0	0		0	0		0.00283579	4.01042e-05
k__Bacteria;p__Proteobacteria;c__Betaproteobacteria;o__Burkholderiales;__;__	0	0		0	0		0	0		0	0		0	0		0.00283579	4.01042e-05
k__Bacteria;p__Proteobacteria;c__Gammaproteobacteria;o__Xanthomonadales;f__Sinobacteraceae;g__Hydrocarboniphaga	0	0		0	0		0	0		0	0		0	0		0.00283579	4.01042e-05
k__Bacteria;p__Bacteroidetes;c__Flavobacteriia;o__Flavobacteriales;f__Cryomorphaceae;g__	0	0		0	0		0	0		0	0		0	0		0.00264278	3.73745e-05
k__Bacteria;p__Bacteroidetes;c__Sphingobacteriia;o__Sphingobacteriales;f__Sphingobacteriaceae;g__Mucilaginibacter	0	0		0	0		0	0		0	0		0	0		0.00264278	3.73745e-05
k__Bacteria;p__Firmicutes;c__Clostridia;o__Clostridiales;f__Clostridiaceae;g__Alkaliphilus	0	0		0	0		0	0		0	0		0	0		0.00264278	3.73745e-05
k__Bacteria;p__Firmicutes;c__Clostridia;o__Clostridiales;f__[Tissierellaceae];g__GW-34	0	0		0	0		0	0		0.0573303	0.000402774		0.0260561	5.48164e-05		0.00264278	3.73745e-05
k__Bacteria;p__Fusobacteria;c__Fusobacteriia;o__Fusobacteriales;__;__	0	0		0	0		0	0		0	0		0	0		0.00264278	3.73745e-05
k__Bacteria;p__Proteobacteria;__;__;__;__	0.00314569	4.44868e-05		0.00344199	4.8677e-05		0	0		0.00490709	8.49933e-05		0.00926978	0.000123341		0.00264278	3.73745e-05
k__Bacteria;p__Proteobacteria;c__Gammaproteobacteria;o__Legionellales;__;__	0	0		0	0		0	0		0	0		0.0052581	9.10729e-05		0.00264278	3.73745e-05
k__Bacteria;p__TM7;__;__;__;__	0	0		0.0114733	0.000162257		0	0		0	0		0.0067351	8.55537e-05		0.00264278	3.73745e-05
k__Bacteria;p__Acidobacteria;c__DA052;o__Ellin6513;f__;g__	0	0		0	0		0	0		0	0		0	0		0.00251051	3.5504e-05
k__Bacteria;p__Actinobacteria;c__Actinobacteria;o__Actinomycetales;f__Propionibacteriaceae;g__Propionibacterium	0	0		0	0		0	0		0	0		0	0		0.00251051	3.5504e-05
k__Bacteria;p__Firmicutes;c__Clostridia;o__Clostridiales;f__Dehalobacteriaceae;g__	0	0		0	0		0	0		0	0		0	0		0.00251051	3.5504e-05
k__Bacteria;p__Proteobacteria;c__Betaproteobacteria;o__Burkholderiales;f__Oxalobacteraceae;__	0.00418901	5.92415e-05		0	0		0	0		0	0		0.011271	0.000195219		0.00251051	3.5504e-05
k__Bacteria;p__Proteobacteria;c__Gammaproteobacteria;o__Xanthomonadales;f__Xanthomonadaceae;g__	0	0		0	0		0	0		0	0		0	0		0.00251051	3.5504e-05
k__Bacteria;p__Proteobacteria;c__Gammaproteobacteria;o__Xanthomonadales;f__Xanthomonadaceae;g__Pseudofulvimonas	0	0		0	0		0	0		0	0		0	0		0.00251051	3.5504e-05
Unassigned;__;__;__;__;__	0	0		0	0		0	0		0.0321687	0.000557179		0	0		0	0
k__Archaea;p__Euryarchaeota;c__Methanobacteria;o__Methanobacteriales;f__Methanobacteriaceae;g__	0	0		0	0		0	0		0	0		0.00614779	0.000106483		0	0
k__Archaea;p__Euryarchaeota;c__Methanomicrobia;o__Methanomicrobiales;f__Methanocorpusculaceae;g__	0	0		0	0		0	0		0	0		0.00527463	9.13593e-05		0	0
k__Bacteria;p__Acidobacteria;c__Acidobacteriia;o__Acidobacteriales;f__Acidobacteriaceae;g__	0	0		0	0		0	0		0	0		0.00204926	3.54943e-05		0	0
k__Bacteria;p__Acidobacteria;c__Solibacteres;o__Solibacterales;f__;g__	0	0		0	0		0.00467683	4.67683e-05		0.0185177	0.000214489		0.0130421	0.000131222		0	0
k__Bacteria;p__Acidobacteria;c__[Chloracidobacteria];o__RB41;f__;g__	0.00278439	3.93772e-05		0	0		0	0		0	0		0.00224262	3.88433e-05		0	0
k__Bacteria;p__Actinobacteria;__;__;__;__	0	0		0.00229466	3.24513e-05		0	0		0	0		0	0		0	0
k__Bacteria;p__Actinobacteria;c__Actinobacteria;o__Actinomycetales;f__;g__	0	0		0	0		0	0		0.00205643	3.56184e-05		0	0		0	0
k__Bacteria;p__Actinobacteria;c__Actinobacteria;o__Actinomycetales;f__Actinomycetaceae;g__N09	0	0		0	0		0	0		0.00543208	9.40864e-05		0	0		0	0
k__Bacteria;p__Actinobacteria;c__Actinobacteria;o__Actinomycetales;f__Actinomycetaceae;g__Trueperella	0	0		0	0		0	0		0.0108642	0.000188173		0.0131817	0.000132839		0	0
k__Bacteria;p__Actinobacteria;c__Actinobacteria;o__Actinomycetales;f__Beutenbergiaceae;g__Salana	0	0		0	0		0	0		0.00853613	0.00014785		0	0		0	0
k__Bacteria;p__Actinobacteria;c__Actinobacteria;o__Actinomycetales;f__Dermabacteraceae;__	0	0		0	0		0.0394059	0.000300523		0.0420583	0.000270625		0.0149834	0.000151254		0	0
k__Bacteria;p__Actinobacteria;c__Actinobacteria;o__Actinomycetales;f__Dermabacteraceae;g__	0	0		0	0		0	0		0.0102821	0.000178092		0.00672787	0.00011653		0	0
k__Bacteria;p__Actinobacteria;c__Actinobacteria;o__Actinomycetales;f__Dermabacteraceae;g__Helcobacillus	0	0		0	0		0	0		0.00545232	9.4437e-05		0	0		0	0
k__Bacteria;p__Actinobacteria;c__Actinobacteria;o__Actinomycetales;f__Dermacoccaceae;g__Dermacoccus	0	0		0	0		0.00661507	6.61507e-05		0.00654279	0.000113324		0	0		0	0
k__Bacteria;p__Actinobacteria;c__Actinobacteria;o__Actinomycetales;f__Dermatophilaceae;__	0	0		0	0		0	0		0	0		0.0037377	6.47389e-05		0	0
k__Bacteria;p__Actinobacteria;c__Actinobacteria;o__Actinomycetales;f__Dermatophilaceae;g__Dermatophilus	0	0		0	0		0	0		0.00228739	3.96187e-05		0	0		0	0
k__Bacteria;p__Actinobacteria;c__Actinobacteria;o__Actinomycetales;f__Dermatophilaceae;g__Piscicoccus	0	0		0	0		0	0		0	0		0.00409853	7.09886e-05		0	0
k__Bacteria;p__Actinobacteria;c__Actinobacteria;o__Actinomycetales;f__Frankiaceae;g__	0	0		0.00229466	3.24513e-05		0	0		0	0		0	0		0	0
k__Bacteria;p__Actinobacteria;c__Actinobacteria;o__Actinomycetales;f__Geodermatophilaceae;__	0	0		0	0		0.00330753	3.30753e-05		0	0		0	0		0	0
k__Bacteria;p__Actinobacteria;c__Actinobacteria;o__Actinomycetales;f__Gordoniaceae;g__Gordonia	0	0		0	0		0	0		0.0016357	2.83311e-05		0	0		0	0
k__Bacteria;p__Actinobacteria;c__Actinobacteria;o__Actinomycetales;f__Intrasporangiaceae;g__	0	0		0	0		0	0		0.00543208	9.40864e-05		0	0		0	0
k__Bacteria;p__Actinobacteria;c__Actinobacteria;o__Actinomycetales;f__Intrasporangiaceae;g__Ornithinimicrobium	0	0		0	0		0	0		0	0		0.00751157	0.000130104		0	0
k__Bacteria;p__Actinobacteria;c__Actinobacteria;o__Actinomycetales;f__Microbacteriaceae;g__Curtobacterium	0	0		0	0		0	0		0	0		0.0424304	0.000550927		0	0
k__Bacteria;p__Actinobacteria;c__Actinobacteria;o__Actinomycetales;f__Microbacteriaceae;g__Frigoribacterium	0	0		0	0		0	0		0	0		0.0210324	0.000364292		0	0
k__Bacteria;p__Actinobacteria;c__Actinobacteria;o__Actinomycetales;f__Microbacteriaceae;g__Microbacterium	0	0		0.0114733	0.000162257		0	0		0	0		0	0		0	0
k__Bacteria;p__Actinobacteria;c__Actinobacteria;o__Actinomycetales;f__Microbacteriaceae;g__Pseudoclavibacter	0	0		0	0		0	0		0.00381663	6.61059e-05		0	0		0	0
k__Bacteria;p__Actinobacteria;c__Actinobacteria;o__Actinomycetales;f__Micrococcaceae;g__Nesterenkonia	0	0		0	0		0	0		0.0147442	0.000255377		0.00524363	5.34613e-05		0	0
k__Bacteria;p__Actinobacteria;c__Actinobacteria;o__Actinomycetales;f__Nakamurellaceae;__	0	0		0.00344199	4.8677e-05		0	0		0	0		0	0		0	0
k__Bacteria;p__Actinobacteria;c__Actinobacteria;o__Actinomycetales;f__Nocardiaceae;g__Rhodococcus	0	0		0	0		0	0		0	0		0.00149508	2.58956e-05		0	0
k__Bacteria;p__Actinobacteria;c__Actinobacteria;o__Actinomycetales;f__Nocardioidaceae;g__	0	0		0	0		0	0		0.00155202	2.68818e-05		0	0		0	0
k__Bacteria;p__Actinobacteria;c__Actinobacteria;o__Actinomycetales;f__Nocardioidaceae;g__Nocardioides	0	0		0.00229466	3.24513e-05		0.0148839	0.000148839		0	0		0	0		0	0
k__Bacteria;p__Actinobacteria;c__Actinobacteria;o__Actinomycetales;f__Nocardioidaceae;g__Propionicimonas	0	0		0	0		0	0		0	0		0.00175821	3.04531e-05		0	0
k__Bacteria;p__Actinobacteria;c__Actinobacteria;o__Actinomycetales;f__Pseudonocardiaceae;g__Saccharopolyspora	0.00556878	7.87545e-05		0	0		0	0		0	0		0	0		0	0
k__Bacteria;p__Actinobacteria;c__Actinobacteria;o__Actinomycetales;f__Streptomycetaceae;g__Streptomyces	0	0		0	0		0.0049613	4.9613e-05		0	0		0	0		0	0
k__Bacteria;p__Actinobacteria;c__Actinobacteria;o__Actinomycetales;f__Yaniellaceae;g__Yaniella	0	0		0	0		0	0		0.0071975	0.000124664		0.0102463	0.000177471		0	0
k__Bacteria;p__Actinobacteria;c__Nitriliruptoria;o__Nitriliruptorales;f__Nitriliruptoraceae;g__	0	0		0	0		0	0		0.00457477	7.92374e-05		0	0		0	0
k__Bacteria;p__Actinobacteria;c__Thermoleophilia;o__Gaiellales;f__AK1AB1_02E;g__	0	0		0.00573664	8.11284e-05		0	0		0	0		0	0		0	0
k__Bacteria;p__Actinobacteria;c__Thermoleophilia;o__Gaiellales;f__Gaiellaceae;g__	0.00279267	3.94943e-05		0	0		0	0		0	0		0	0		0	0
k__Bacteria;p__Actinobacteria;c__Thermoleophilia;o__Solirubrobacterales;f__;g__	0	0		0	0		0	0		0	0		0.00204926	3.54943e-05		0	0
k__Bacteria;p__Armatimonadetes;c__SJA-176;o__RB046;f__;g__	0	0		0.0119096	0.000104309		0	0		0	0		0	0		0	0
k__Bacteria;p__Bacteroidetes;c__Bacteroidia;o__Bacteroidales;f__Bacteroidaceae;__	0.0226944	0.00025712		0.0395447	0.000421729		0	0		0	0		0	0		0	0
k__Bacteria;p__Bacteroidetes;c__Bacteroidia;o__Bacteroidales;f__Porphyromonadaceae;g__Dysgonomonas	0	0		0.00688397	9.7354e-05		0	0		0	0		0	0		0	0
k__Bacteria;p__Bacteroidetes;c__Bacteroidia;o__Bacteroidales;f__Porphyromonadaceae;g__Parabacteroides	0	0		0	0		0	0		0	0		0.00351642	6.09062e-05		0	0
k__Bacteria;p__Bacteroidetes;c__Bacteroidia;o__Bacteroidales;f__Prevotellaceae;__	0	0		0.00551101	7.79374e-05		0.0116921	0.000116921		0	0		0	0		0	0
k__Bacteria;p__Bacteroidetes;c__Bacteroidia;o__Bacteroidales;f__Prevotellaceae;g__	0.00873104	6.85882e-05		0.00688876	9.74218e-05		0.0116921	0.000116921		0	0		0	0		0	0
k__Bacteria;p__Bacteroidetes;c__Bacteroidia;o__Bacteroidales;f__[Barnesiellaceae];g__	0	0		0.00458931	6.49027e-05		0	0		0.00388006	6.72046e-05		0.00615374	0.000106586		0	0
k__Bacteria;p__Bacteroidetes;c__Bacteroidia;o__Bacteroidales;f__[Odoribacteraceae];g__Butyricimonas	0	0		0	0		0	0		0	0		0.00400083	4.05906e-05		0	0
k__Bacteria;p__Bacteroidetes;c__Bacteroidia;o__Bacteroidales;f__[Paraprevotellaceae];g__Paraprevotella	0	0		0	0		0	0		0	0		0.00224262	3.88433e-05		0	0
k__Bacteria;p__Bacteroidetes;c__Cytophagia;o__Cytophagales;f__Cyclobacteriaceae;__	0	0		0	0		0	0		0	0		0.00263732	4.56797e-05		0	0
k__Bacteria;p__Bacteroidetes;c__Cytophagia;o__Cytophagales;f__Cytophagaceae;g__Hymenobacter	0	0		0.00573664	8.11284e-05		0	0		0.00925393	0.000160283		0.0213426	0.000153331		0	0
k__Bacteria;p__Bacteroidetes;c__Cytophagia;o__Cytophagales;f__Cytophagaceae;g__Leadbetterella	0	0		0.00344199	4.8677e-05		0	0		0	0		0	0		0	0
k__Bacteria;p__Bacteroidetes;c__Cytophagia;o__Cytophagales;f__Cytophagaceae;g__Spirosoma	1.58433	0.0223465		0	0		0	0		1.06529	0.0177251		0.0255592	0.000258226		0	0
k__Bacteria;p__Bacteroidetes;c__Cytophagia;o__Cytophagales;f__Flammeovirgaceae;g__	0	0		0.00229466	3.24513e-05		0	0		0	0		0	0		0	0
k__Bacteria;p__Bacteroidetes;c__Flavobacteriia;o__Flavobacteriales;f__Flavobacteriaceae;g__Gaetbulibacter	0	0		0	0		0.0132301	0.000132301		0	0		0	0		0	0
k__Bacteria;p__Bacteroidetes;c__Sphingobacteriia;o__Sphingobacteriales;f__;g__	0	0		0	0		0	0		0.00155202	2.68818e-05		0	0		0	0
k__Bacteria;p__Bacteroidetes;c__Sphingobacteriia;o__Sphingobacteriales;f__Sphingobacteriaceae;__	0	0		0	0		0	0		0.00698411	0.000120968		0	0		0	0
k__Bacteria;p__Chlorobi;c__OPB56;o__;f__;g__	0.0202547	0.000171294		0	0		0	0		0	0		0	0		0	0
k__Bacteria;p__Chloroflexi;c__Ellin6529;o__;f__;g__	0.00471854	6.67302e-05		0	0		0	0		0.00571847	9.90468e-05		0	0		0	0
k__Bacteria;p__Cyanobacteria;c__Chloroplast;o__Cryptophyta;f__;g__	0	0		0	0		0	0		0.00436186	7.55496e-05		0	0		0	0
k__Bacteria;p__Cyanobacteria;c__Chloroplast;o__Stramenopiles;f__;g__	0	0		0	0		0	0		0.00776012	0.000134409		0	0		0	0
k__Bacteria;p__Cyanobacteria;c__ML635J-21;o__;f__;g__	0	0		0.00413326	5.84531e-05		0	0		0	0		0	0		0	0
k__Bacteria;p__Elusimicrobia;c__Elusimicrobia;o__Elusimicrobiales;f__;g__	0	0		0.00604829	8.55357e-05		0	0		0	0		0	0		0	0
k__Bacteria;p__Elusimicrobia;c__Elusimicrobia;o__Elusimicrobiales;f__Elusimicrobiaceae;g__	0.0515029	0.000246525		0.109867	0.000384316		0	0		0	0		0	0		0	0
k__Bacteria;p__Fibrobacteres;c__Fibrobacteria;o__Fibrobacterales;f__;g__	0	0		0.00413326	5.84531e-05		0	0		0	0		0	0		0	0
k__Bacteria;p__Firmicutes;__;__;__;__	0	0		0	0		0	0		0	0		0.00299739	2.99741e-05		0	0
k__Bacteria;p__Firmicutes;c__Bacilli;o__Bacillales;f__Alicyclobacillaceae;g__Alicyclobacillus	0.0111376	0.000157509		0	0		0	0		0	0		0	0		0	0
k__Bacteria;p__Firmicutes;c__Bacilli;o__Bacillales;f__Listeriaceae;g__Brochothrix	0.0349084	0.000493679		0	0		0	0		0.0215925	0.000373993		0	0		0	0
k__Bacteria;p__Firmicutes;c__Bacilli;o__Bacillales;f__Paenibacillaceae;g__	0	0		0.00229466	3.24513e-05		0	0		0	0		0	0		0	0
k__Bacteria;p__Firmicutes;c__Bacilli;o__Bacillales;f__Planococcaceae;__	0	0		0	0		0	0		0.00800586	0.000138665		0	0		0	0
k__Bacteria;p__Firmicutes;c__Bacilli;o__Bacillales;f__Planococcaceae;g__	0	0		0	0		0	0		0.00205643	3.56184e-05		0	0		0	0
k__Bacteria;p__Firmicutes;c__Bacilli;o__Bacillales;f__Sporolactobacillaceae;g__Sporolactobacillus	0	0		0	0		0	0		0.00465607	8.06455e-05		0	0		0	0
k__Bacteria;p__Firmicutes;c__Bacilli;o__Bacillales;f__Staphylococcaceae;__	0	0		0.00917863	0.000129805		0	0		0	0		0	0		0	0
k__Bacteria;p__Firmicutes;c__Bacilli;o__Bacillales;f__[Exiguobacteraceae];g__Exiguobacterium	0	0		0	0		0	0		0	0		0.0030739	5.32414e-05		0	0
k__Bacteria;p__Firmicutes;c__Bacilli;o__Gemellales;f__;g__	0.00314569	4.44868e-05		0	0		0	0		0	0		0	0		0	0
k__Bacteria;p__Firmicutes;c__Bacilli;o__Gemellales;f__Gemellaceae;g__	0	0		0	0		0	0		0.00308464	5.34276e-05		0	0		0	0
k__Bacteria;p__Firmicutes;c__Bacilli;o__Gemellales;f__Gemellaceae;g__Gemella	0	0		0	0		0	0		0.0201736	0.000349417		0.00839636	0.000100545		0	0
k__Bacteria;p__Firmicutes;c__Bacilli;o__Lactobacillales;f__Aerococcaceae;g__Alkalibacterium	0	0		0.00458931	6.49027e-05		0	0		0.00853613	0.00014785		0.0330113	0.000203835		0	0
k__Bacteria;p__Firmicutes;c__Bacilli;o__Lactobacillales;f__Carnobacteriaceae;g__Carnobacterium	0	0		0	0		0	0		0	0		0.0120185	0.000208167		0	0
k__Bacteria;p__Firmicutes;c__Bacilli;o__Lactobacillales;f__Carnobacteriaceae;g__Desemzia	0	0		0	0		0	0		0	0		0.0120185	0.000208167		0	0
k__Bacteria;p__Firmicutes;c__Bacilli;o__Lactobacillales;f__Carnobacteriaceae;g__Granulicatella	0	0		0	0		0	0		0	0		0.0133202	0.000230713		0	0
k__Bacteria;p__Firmicutes;c__Bacilli;o__Lactobacillales;f__Enterococcaceae;g__Tetragenococcus	0	0		0	0		0	0		0.0016357	2.83311e-05		0	0		0	0
k__Bacteria;p__Firmicutes;c__Bacilli;o__Lactobacillales;f__Lactobacillaceae;g__Lactobacillus	1.30113	0.00950125		1.92514	0.00683356		0.936625	0.00185815		0.632303	0.0108764		0.00476284	5.07856e-05		0	0
k__Bacteria;p__Firmicutes;c__Bacilli;o__Lactobacillales;f__Lactobacillaceae;g__Pediococcus	0.00837802	0.000118483		0	0		0	0		0	0		0	0		0	0
k__Bacteria;p__Firmicutes;c__Bacilli;o__Lactobacillales;f__Leuconostocaceae;g__Leuconostoc	0	0		0.00229466	3.24513e-05		0	0		0	0		0	0		0	0
k__Bacteria;p__Firmicutes;c__Bacilli;o__Lactobacillales;f__Leuconostocaceae;g__Weissella	0	0		0.0183573	0.000259611		0	0		0.00205643	3.56184e-05		0	0		0	0
k__Bacteria;p__Firmicutes;c__Bacilli;o__Lactobacillales;f__Streptococcaceae;g__Lactococcus	0.00558534	7.89887e-05		0.0114733	0.000162257		0	0		0	0		0	0		0	0
k__Bacteria;p__Firmicutes;c__Clostridia;__;__;__	0.0185054	0.000198745		0.00362897	5.13214e-05		0	0		0	0		0	0		0	0
k__Bacteria;p__Firmicutes;c__Clostridia;o__Clostridiales;f__Clostridiaceae;g__Candidatus Arthromitus	0	0		0	0		0.00701525	7.01525e-05		0	0		0	0		0	0
k__Bacteria;p__Firmicutes;c__Clostridia;o__Clostridiales;f__Clostridiaceae;g__SMB53	0	0		0	0		0	0		0	0		0.00971803	0.000168321		0	0
k__Bacteria;p__Firmicutes;c__Clostridia;o__Clostridiales;f__Eubacteriaceae;g__Anaerofustis	0.0382464	0.0002741		0	0		0	0		0.0248037	0.000249534		0.0153695	0.000266207		0	0
k__Bacteria;p__Firmicutes;c__Clostridia;o__Clostridiales;f__Eubacteriaceae;g__Garciella	0.0132731	9.42348e-05		0	0		0	0		0	0		0.00375578	6.50521e-05		0	0
k__Bacteria;p__Firmicutes;c__Clostridia;o__Clostridiales;f__Eubacteriaceae;g__Pseudoramibacter_Eubacterium	0	0		0	0		0	0		0.00411286	7.12368e-05		0	0		0	0
k__Bacteria;p__Firmicutes;c__Clostridia;o__Clostridiales;f__Lachnospiraceae;g__Roseburia	0.0644867	0.00091198		0.011022	0.000155875		0.0119765	2.05394e-05		0	0		0.105329	0.000495084		0	0
k__Bacteria;p__Firmicutes;c__Clostridia;o__Clostridiales;f__Lachnospiraceae;g__Syntrophococcus	0	0		0	0		0.028061	0.00028061		0	0		0	0		0	0
k__Bacteria;p__Firmicutes;c__Clostridia;o__Clostridiales;f__Lachnospiraceae;g__[Ruminococcus]	0.0188742	0.000266921		0.00241932	3.42143e-05		0	0		0.0125806	0.000217903		0	0		0	0
k__Bacteria;p__Firmicutes;c__Clostridia;o__Clostridiales;f__Peptococcaceae;__	0	0		0	0		0	0		0.0118878	0.000119048		0	0		0	0
k__Bacteria;p__Firmicutes;c__Clostridia;o__Clostridiales;f__Peptococcaceae;g__rc4-4	0	0		0	0		0.0363829	0.000363829		0.00800586	0.000138665		0	0		0	0
k__Bacteria;p__Firmicutes;c__Clostridia;o__Clostridiales;f__Peptostreptococcaceae;g__Peptostreptococcus	0.00278439	3.93772e-05		0	0		0	0		0	0		0.00409853	7.09886e-05		0	0
k__Bacteria;p__Firmicutes;c__Clostridia;o__Clostridiales;f__Ruminococcaceae;g__Anaerotruncus	0.0157285	0.000222434		0	0		0.0099226	9.9226e-05		0	0		0	0		0	0
k__Bacteria;p__Firmicutes;c__Clostridia;o__Clostridiales;f__Ruminococcaceae;g__Butyricicoccus	0	0		0.00229466	3.24513e-05		0	0		0	0		0	0		0	0
k__Bacteria;p__Firmicutes;c__Clostridia;o__Clostridiales;f__Ruminococcaceae;g__Faecalibacterium	0	0		0	0		0	0		0	0		0.00263732	4.56797e-05		0	0
k__Bacteria;p__Firmicutes;c__Clostridia;o__Clostridiales;f__Syntrophomonadaceae;g__Syntrophomonas	0	0		0.00725795	0.000102643		0.0140305	0.000140305		0.0123386	0.00021371		0	0		0	0
k__Bacteria;p__Firmicutes;c__Clostridia;o__Clostridiales;f__Veillonellaceae;g__Schwartzia	0	0		0.0272519	0.000196307		0.0140305	0.000140305		0.00205643	3.56184e-05		0	0		0	0
k__Bacteria;p__Firmicutes;c__Clostridia;o__Clostridiales;f__[Tissierellaceae];g__Anaerococcus	0	0		0	0		0.021499	0.00021499		0.00436186	7.55496e-05		0.0112131	0.000194217		0	0
k__Bacteria;p__Firmicutes;c__Clostridia;o__Clostridiales;f__[Tissierellaceae];g__Finegoldia	0	0		0	0		0	0		0.00516048	5.36894e-05		0	0		0	0
k__Bacteria;p__Firmicutes;c__Clostridia;o__Clostridiales;f__[Tissierellaceae];g__Parvimonas	0.00974537	0.00013782		0	0		0	0		0.0267164	0.000462741		0.0112276	0.000134358		0	0
k__Bacteria;p__Firmicutes;c__Clostridia;o__Clostridiales;f__[Tissierellaceae];g__ph2	0	0		0	0		0	0		0	0		0.0186887	0.000184311		0	0
k__Bacteria;p__Firmicutes;c__Erysipelotrichi;o__Erysipelotrichales;f__Erysipelotrichaceae;g__Coprobacillus	0	0		0.0193545	0.000273714		0.0298835	6.49936e-05		0	0		0.00175821	3.04531e-05		0	0
k__Bacteria;p__Firmicutes;c__Erysipelotrichi;o__Erysipelotrichales;f__Erysipelotrichaceae;g__Sharpea	0.00556878	7.87545e-05		0.00241932	3.42143e-05		0	0		0.00457477	7.92374e-05		0	0		0	0
k__Bacteria;p__Fusobacteria;c__Fusobacteriia;o__Fusobacteriales;f__Leptotrichiaceae;g__Streptobacillus	0	0		0	0		0	0		0	0		0.00175821	3.04531e-05		0	0
k__Bacteria;p__GN02;c__GKS2-174;o__;f__;g__	0.00835317	0.000118132		0	0		0	0		0	0		0	0		0	0
k__Bacteria;p__Gemmatimonadetes;c__Gemm-3;o__;f__;g__	0	0		0	0		0	0		0	0		0.00300463	5.20417e-05		0	0
k__Bacteria;p__Lentisphaerae;c__[Lentisphaeria];o__Victivallales;f__Victivallaceae;g__	0	0		0.0108869	0.000153964		0.00467683	4.67683e-05		0.00411286	7.12368e-05		0.00351642	6.09062e-05		0	0
k__Bacteria;p__Lentisphaerae;c__[Lentisphaeria];o__Victivallales;f__Victivallaceae;g__Victivallis	0	0		0	0		0	0		0.00155202	2.68818e-05		0	0		0	0
k__Bacteria;p__OD1;c__;o__;f__;g__	0.00418901	5.92415e-05		0	0		0	0		0.00218093	3.77748e-05		0	0		0	0
k__Bacteria;p__OD1;c__ZB2;o__;f__;g__	0	0		0	0		0.0099226	9.9226e-05		0.00686216	0.000118856		0	0		0	0
k__Bacteria;p__Planctomycetes;c__;o__;f__;g__	0.0235927	0.000333651		0.00551101	7.79374e-05		0	0		0.0016357	2.83311e-05		0	0		0	0
k__Bacteria;p__Planctomycetes;c__Planctomycetia;o__Pirellulales;f__Pirellulaceae;g__	0.00698168	9.87359e-05		0.0181449	0.000256607		0	0		0.00514107	8.9046e-05		0.00225347	3.90313e-05		0	0
k__Bacteria;p__Planctomycetes;c__Planctomycetia;o__Pirellulales;f__Pirellulaceae;g__planctomycete	0	0		0	0		0	0		0	0		0.00150231	2.60208e-05		0	0
k__Bacteria;p__Proteobacteria;c__Alphaproteobacteria;o__Caulobacterales;f__Caulobacteraceae;__	0	0		0	0		0	0		0.0109046	0.000188874		0.0149448	0.000258851		0	0
k__Bacteria;p__Proteobacteria;c__Alphaproteobacteria;o__Caulobacterales;f__Caulobacteraceae;g__Caulobacter	0.0153141	0.000216575		0	0		0	0		0	0		0	0		0	0
k__Bacteria;p__Proteobacteria;c__Alphaproteobacteria;o__Caulobacterales;f__Caulobacteraceae;g__Mycoplana	0	0		0.00413326	5.84531e-05		0	0		0	0		0	0		0	0
k__Bacteria;p__Proteobacteria;c__Alphaproteobacteria;o__Rhizobiales;__;__	0	0		0.00917863	0.000129805		0	0		0.00228739	3.96187e-05		0.0122956	0.000212966		0	0
k__Bacteria;p__Proteobacteria;c__Alphaproteobacteria;o__Rhizobiales;f__;g__	0	0		0	0		0	0		0	0		0.00204926	3.54943e-05		0	0
k__Bacteria;p__Proteobacteria;c__Alphaproteobacteria;o__Rhizobiales;f__Beijerinckiaceae;g__	0	0		0	0		0	0		0	0		0.00523278	9.06345e-05		0	0
k__Bacteria;p__Proteobacteria;c__Alphaproteobacteria;o__Rhizobiales;f__Beijerinckiaceae;g__Chelatococcus	0	0		0	0		0	0		0.00543208	9.40864e-05		0	0		0	0
k__Bacteria;p__Proteobacteria;c__Alphaproteobacteria;o__Rhizobiales;f__Bradyrhizobiaceae;g__	0.0264517	0.000374084		0	0		0	0		0	0		0.012704	0.000137341		0	0
k__Bacteria;p__Proteobacteria;c__Alphaproteobacteria;o__Rhizobiales;f__Bradyrhizobiaceae;g__Bosea	0	0		0	0		0	0		0	0		0.0420069	0.000491809		0	0
k__Bacteria;p__Proteobacteria;c__Alphaproteobacteria;o__Rhizobiales;f__Bradyrhizobiaceae;g__Bradyrhizobium	0.0348049	0.000492215		0	0		0	0		0.0713718	0.000415773		0.0791099	0.000792132		0	0
k__Bacteria;p__Proteobacteria;c__Alphaproteobacteria;o__Rhizobiales;f__Hyphomicrobiaceae;g__Hyphomicrobium	0.0125298	0.000177198		0	0		0.00826884	8.26884e-05		0.0369517	0.00040733		0.0344405	0.000291415		0	0
k__Bacteria;p__Proteobacteria;c__Alphaproteobacteria;o__Rhizobiales;f__Hyphomicrobiaceae;g__Rhodoplanes	0	0		0	0		0	0		0.00490709	8.49933e-05		0	0		0	0
k__Bacteria;p__Proteobacteria;c__Alphaproteobacteria;o__Rhizobiales;f__Methylobacteriaceae;__	0.00278439	3.93772e-05		0	0		0	0		0.00381663	6.61059e-05		0.00175821	3.04531e-05		0	0
k__Bacteria;p__Proteobacteria;c__Alphaproteobacteria;o__Rhizobiales;f__Methylobacteriaceae;g__Methylobacterium	0	0		0.00688397	9.7354e-05		0.00826884	8.26884e-05		0.00738223	7.87061e-05		0.00672787	0.00011653		0	0
k__Bacteria;p__Proteobacteria;c__Alphaproteobacteria;o__Rhizobiales;f__Phyllobacteriaceae;g__Aliihoeflea	0	0		0	0		0	0		0.00388006	6.72046e-05		0	0		0	0
k__Bacteria;p__Proteobacteria;c__Alphaproteobacteria;o__Rhizobiales;f__Rhizobiaceae;__	0	0		0	0		0	0		0	0		0.0141774	0.000145198		0	0
k__Bacteria;p__Proteobacteria;c__Alphaproteobacteria;o__Rhizobiales;f__Rhizobiaceae;g__Kaistia	0	0		0	0		0	0		0.00308464	5.34276e-05		0	0		0	0
k__Bacteria;p__Proteobacteria;c__Alphaproteobacteria;o__Rhizobiales;f__Rhizobiaceae;g__Shinella	0.00417659	5.90658e-05		0	0		0	0		0	0		0	0		0	0
k__Bacteria;p__Proteobacteria;c__Alphaproteobacteria;o__Rhodobacterales;f__Rhodobacteraceae;g__Amaricoccus	0	0		0.00229466	3.24513e-05		0	0		0	0		0.0499357	0.000409903		0	0
k__Bacteria;p__Proteobacteria;c__Alphaproteobacteria;o__Rhodospirillales;f__;g__	0	0		0	0		0	0		0	0		0.00204926	3.54943e-05		0	0
k__Bacteria;p__Proteobacteria;c__Alphaproteobacteria;o__Rhodospirillales;f__Acetobacteraceae;g__Roseomonas	0	0		0	0		0	0		0	0		0.00299016	5.17911e-05		0	0
k__Bacteria;p__Proteobacteria;c__Alphaproteobacteria;o__Rhodospirillales;f__Rhodospirillaceae;g__	0	0		0.00229466	3.24513e-05		0	0		0	0		0	0		0	0
k__Bacteria;p__Proteobacteria;c__Alphaproteobacteria;o__Rhodospirillales;f__Rhodospirillaceae;g__Phaeospirillum	0	0		0	0		0	0		0	0		0.00300463	5.20417e-05		0	0
k__Bacteria;p__Proteobacteria;c__Alphaproteobacteria;o__Sphingomonadales;f__Sphingomonadaceae;g__Blastomonas	0.0222751	0.000315018		0.0195046	0.000275836		0	0		0.0261712	0.000453298		0.315801	0.000860546		0	0
k__Bacteria;p__Proteobacteria;c__Alphaproteobacteria;o__Sphingomonadales;f__Sphingomonadaceae;g__Sphingobium	0	0		0	0		0	0		0	0		0.00672787	0.00011653		0	0
k__Bacteria;p__Proteobacteria;c__Betaproteobacteria;o__Burkholderiales;f__Alcaligenaceae;g__	0	0		0	0		0	0		0.00698411	0.000120968		0.027678	0.00023764		0	0
k__Bacteria;p__Proteobacteria;c__Betaproteobacteria;o__Burkholderiales;f__Alcaligenaceae;g__Alcaligenes	0	0		0	0		0	0		0.00698411	0.000120968		0.00375578	6.50521e-05		0	0
k__Bacteria;p__Proteobacteria;c__Betaproteobacteria;o__Burkholderiales;f__Burkholderiaceae;g__	0	0		0.00458931	6.49027e-05		0	0		0	0		0	0		0	0
k__Bacteria;p__Proteobacteria;c__Betaproteobacteria;o__Burkholderiales;f__Burkholderiaceae;g__Burkholderia	0	0		0	0		0	0		0.00343108	5.94281e-05		0	0		0	0
k__Bacteria;p__Proteobacteria;c__Betaproteobacteria;o__Burkholderiales;f__Comamonadaceae;g__Acidovorax	0.136435	0.00192948		0	0		0	0		0.0392567	0.000679947		0.0119606	0.000207165		0	0
k__Bacteria;p__Proteobacteria;c__Betaproteobacteria;o__Burkholderiales;f__Comamonadaceae;g__Aquabacterium	0	0		0	0		0	0		0	0		0.00523278	9.06345e-05		0	0
k__Bacteria;p__Proteobacteria;c__Betaproteobacteria;o__Burkholderiales;f__Comamonadaceae;g__Hylemonella	0	0		0	0		0.021499	0.00021499		0	0		0	0		0	0
k__Bacteria;p__Proteobacteria;c__Betaproteobacteria;o__Burkholderiales;f__Comamonadaceae;g__Lampropedia	0	0		0	0		0	0		0	0		0.00614779	0.000106483		0	0
k__Bacteria;p__Proteobacteria;c__Betaproteobacteria;o__Burkholderiales;f__Comamonadaceae;g__Rubrivivax	0	0		0	0		0	0		0	0		0.00225347	3.90313e-05		0	0
k__Bacteria;p__Proteobacteria;c__Betaproteobacteria;o__Burkholderiales;f__Comamonadaceae;g__Schlegelella	0.00556878	7.87545e-05		0	0		0	0		0	0		0	0		0	0
k__Bacteria;p__Proteobacteria;c__Betaproteobacteria;o__Burkholderiales;f__Comamonadaceae;g__Tepidimonas	0	0		0	0		0	0		0.00155202	2.68818e-05		0	0		0	0
k__Bacteria;p__Proteobacteria;c__Betaproteobacteria;o__Burkholderiales;f__Oxalobacteraceae;g__Janthinobacterium	0	0		0	0		0	0		0	0		0.0125089	7.84619e-05		0	0
k__Bacteria;p__Proteobacteria;c__Betaproteobacteria;o__Rhodocyclales;f__Rhodocyclaceae;g__Methyloversatilis	0	0		0	0		0	0		0	0		0.0917973	0.000265483		0	0
k__Bacteria;p__Proteobacteria;c__Deltaproteobacteria;o__Desulfovibrionales;f__Desulfovibrionaceae;__	0.0351007	0.000261758		0.0114733	0.000162257		0.0210457	0.000210457		0	0		0	0		0	0
k__Bacteria;p__Proteobacteria;c__Deltaproteobacteria;o__Desulfuromonadales;__;__	0.0417451	0.000302609		0.0231186	0.000164002		0.0210457	0.000210457		0.0173753	0.000174243		0	0		0	0
k__Bacteria;p__Proteobacteria;c__Deltaproteobacteria;o__Myxococcales;f__;g__	0	0		0.00828062	6.10002e-05		0.0165377	0.000165377		0.00411286	7.12368e-05		0	0		0	0
k__Bacteria;p__Proteobacteria;c__Deltaproteobacteria;o__PB19;f__;g__	0	0		0.00483863	6.84286e-05		0	0		0.00948489	0.000117551		0	0		0	0
k__Bacteria;p__Proteobacteria;c__Deltaproteobacteria;o__Spirobacillales;f__;g__	0.00418901	5.92415e-05		0	0		0	0		0	0		0	0		0	0
k__Bacteria;p__Proteobacteria;c__Epsilonproteobacteria;o__Campylobacterales;f__Campylobacteraceae;g__Arcobacter	0	0		0	0		0	0		0.0100882	0.000174732		0	0		0	0
k__Bacteria;p__Proteobacteria;c__Gammaproteobacteria;o__Aeromonadales;f__Aeromonadaceae;g__Zobellella	0	0		0	0		0	0		0.00853613	0.00014785		0	0		0	0
k__Bacteria;p__Proteobacteria;c__Gammaproteobacteria;o__Alteromonadales;__;__	0	0		0	0		0	0		0	0		0.00450694	7.80625e-05		0	0
k__Bacteria;p__Proteobacteria;c__Gammaproteobacteria;o__Enterobacteriales;f__Enterobacteriaceae;g__Erwinia	0	0		0	0		0	0		0.00599756	0.000103881		0.0217221	0.000223415		0	0
k__Bacteria;p__Proteobacteria;c__Gammaproteobacteria;o__Legionellales;f__Legionellaceae;__	0.0208829	0.000295329		0	0		0	0		0.00545232	9.4437e-05		0.00263732	4.56797e-05		0	0
k__Bacteria;p__Proteobacteria;c__Gammaproteobacteria;o__Legionellales;f__Legionellaceae;g__	0	0		0	0		0	0		0	0		0.00450694	7.80625e-05		0	0
k__Bacteria;p__Proteobacteria;c__Gammaproteobacteria;o__Legionellales;f__Legionellaceae;g__Legionella	0	0		0	0		0	0		0	0		0.00448524	7.76867e-05		0	0
k__Bacteria;p__Proteobacteria;c__Gammaproteobacteria;o__Pasteurellales;f__Pasteurellaceae;g__Actinobacillus	0	0		0	0		0	0		0	0		0.0174187	0.000301702		0	0
k__Bacteria;p__Proteobacteria;c__Gammaproteobacteria;o__Pasteurellales;f__Pasteurellaceae;g__Haemophilus	0	0		0	0		0	0		0.014686	0.00015649		0.00922169	0.000159724		0	0
k__Bacteria;p__Proteobacteria;c__Gammaproteobacteria;o__Thiotrichales;f__Piscirickettsiaceae;g__	0.00314569	4.44868e-05		0	0		0	0		0	0		0	0		0	0
k__Bacteria;p__Proteobacteria;c__Gammaproteobacteria;o__Vibrionales;f__Vibrionaceae;g__Vibrio	0	0		0.00573664	8.11284e-05		0	0		0	0		0.00375578	6.50521e-05		0	0
k__Bacteria;p__Proteobacteria;c__Gammaproteobacteria;o__Xanthomonadales;f__Xanthomonadaceae;g__Dokdonella	0	0		0.00917863	0.000129805		0	0		0	0		0	0		0	0
k__Bacteria;p__Proteobacteria;c__Gammaproteobacteria;o__Xanthomonadales;f__Xanthomonadaceae;g__Ignatzschineria	0	0		0	0		0	0		0	0		0.00409853	7.09886e-05		0	0
k__Bacteria;p__Proteobacteria;c__Gammaproteobacteria;o__Xanthomonadales;f__Xanthomonadaceae;g__Luteibacter	0	0		0	0		0	0		0	0		0.00439553	7.61328e-05		0	0
k__Bacteria;p__Proteobacteria;c__Gammaproteobacteria;o__Xanthomonadales;f__Xanthomonadaceae;g__Pseudoxanthomonas	0	0		0	0		0	0		0	0		0.0180608	0.000185647		0	0
k__Bacteria;p__Spirochaetes;c__Spirochaetes;o__M2PT2-76;f__;g__	0.0160657	0.000121347		0.0198258	0.000169158		0.00701525	7.01525e-05		0	0		0.0350573	0.000347401		0	0
k__Bacteria;p__Spirochaetes;c__Spirochaetes;o__Sphaerochaetales;f__Sphaerochaetaceae;g__Sphaerochaeta	0	0		0	0		0	0		0.00228739	3.96187e-05		0	0		0	0
k__Bacteria;p__Spirochaetes;c__Spirochaetes;o__Spirochaetales;f__Spirochaetaceae;__	0.0173013	0.000244677		0	0		0	0		0	0		0	0		0	0
k__Bacteria;p__Spirochaetes;c__Spirochaetes;o__Spirochaetales;f__Spirochaetaceae;g__	0.00278439	3.93772e-05		0.0650601	0.000280767		0.0116921	0.000116921		0.00654279	0.000113324		0	0		0	0
k__Bacteria;p__Synergistetes;c__Synergistia;o__Synergistales;f__Synergistaceae;g__	0.0110099	0.000155704		0	0		0	0		0	0		0.0030739	5.32414e-05		0	0
k__Bacteria;p__Tenericutes;__;__;__;__	0	0		0.00362897	5.13214e-05		0	0		0	0		0	0		0	0
k__Bacteria;p__Tenericutes;c__Mollicutes;__;__;__	0	0		0	0		0	0		0.00388006	6.72046e-05		0	0		0	0
k__Bacteria;p__Tenericutes;c__Mollicutes;o__;f__;g__	0.00417659	5.90658e-05		0.012769	9.27905e-05		0	0		0.0114369	0.000198094		0	0		0	0
k__Bacteria;p__Tenericutes;c__Mollicutes;o__Mycoplasmatales;f__Mycoplasmataceae;g__	0	0		0.0123998	0.000175359		0.00467683	4.67683e-05		0	0		0	0		0	0
k__Bacteria;p__Tenericutes;c__Mollicutes;o__Mycoplasmatales;f__Mycoplasmataceae;g__Mycoplasma	0.013922	0.000196886		0	0		0	0		0.00490709	8.49933e-05		0.00600925	0.000104083		0	0
k__Bacteria;p__Verrucomicrobia;c__Opitutae;o__HA64;f__;g__	0.00314569	4.44868e-05		0.00413326	5.84531e-05		0.0233842	0.000233842		0	0		0	0		0	0
k__Bacteria;p__Verrucomicrobia;c__Opitutae;o__Opitutales;f__Opitutaceae;g__Opitutus	0.00974537	0.00013782		0	0		0	0		0.00343108	5.94281e-05		0	0		0	0
k__Bacteria;p__Verrucomicrobia;c__Opitutae;o__[Cerasicoccales];f__[Cerasicoccaceae];g__	0	0		0	0		0	0		0	0		0.00299016	5.17911e-05		0	0
k__Bacteria;p__Verrucomicrobia;c__Verruco-5;o__LD1-PB3;f__;g__	0.00279267	3.94943e-05		0.00483863	6.84286e-05		0	0		0	0		0	0		0	0
k__Bacteria;p__Verrucomicrobia;c__Verruco-5;o__WCHB1-41;__;__	0.00314569	4.44868e-05		0	0		0	0		0	0		0	0		0	0
k__Bacteria;p__Verrucomicrobia;c__Verruco-5;o__WCHB1-41;f__;g__	0	0		0.00828062	6.10002e-05		0	0		0	0		0	0		0	0
k__Bacteria;p__Verrucomicrobia;c__Verruco-5;o__WCHB1-41;f__WCHB1-25;g__	0	0		0.0108869	0.000153964		0	0		0	0		0	0		0	0
k__Bacteria;p__Verrucomicrobia;c__Verrucomicrobiae;o__Verrucomicrobiales;f__Verrucomicrobiaceae;g__Luteolibacter	0	0		0	0		0	0		0	0		0.00204926	3.54943e-05		0	0
k__Bacteria;p__[Thermi];c__Deinococci;o__Deinococcales;f__Trueperaceae;g__Truepera	0	0		0	0		0.00330753	3.30753e-05		0.0062081	0.000107527		0	0		0	0

## Sheet: Table S3
Table S3. Relative abundance (%, Mean ± SD) in the core rumen bacteria.
	Control									Limonite
Taxa	30 days			60 days			90 days			30 days			60 days			90 days
Prevotella	0.168638	0.131022		0.975285	0.0644691		1.48531	0.395325		0.122488	0.0941353		0.332553	0.096641		0.222587	0.252797
Clostridiales	3.67886	2.34061		16.4365	2.20186		19.0414	2.37608		5.72838	2.98436		8.32922	3.32761		4.66477	3.49445
Bacteroidales	2.5886	2.07896		14.004	1.7157		14.9057	0.325382		4.62086	4.1226		6.04363	1.75022		4.30428	4.29887
Ruminococcaceae	0.206374	0.169264		0.920333	0.181036		1.13345	0.381199		0.24721	0.179402		0.66894	0.233093		0.384869	0.333644
Lachnospiraceae	0.363815	0.242569		2.99564	1.03414		3.80315	0.57094		0.643609	0.303499		1.65165	0.516838		1.03622	1.0671
Ruminococcus	0.751783	0.507356		4.61421	1.06762		5.21428	1.45302		0.63805	0.426665		1.84763	0.672617		1.04034	1.05396
Butyrivibrio	0.318527	0.231869		1.91053	0.190065		2.03814	0.164883		0.50322	0.416357		1.00969	0.340808		0.549432	0.516731
Fibrobacter	0.218934	0.240703		2.72433	0.584643		2.29272	0.579892		0.368136	0.346633		0.87705	0.442224		0.560972	0.716705
Total	8.29553	1.25		44.5809	5.71		49.9141	6.4		12.872	2.08		20.7604	2.75		12.7635	1.69

## Sheet: Table S4
Table S4. Differential abundance analysis detected bacteria that differ significantly between control and limonite groups.
days; days relative to the initiation of limonite feeding
	Control											Limonite
Taxa	30 days				60 days				90 days			30 days					60 days					90 days				orderings	Cluster	p-value
k__Bacteria;p__Proteobacteria;c__Alphaproteobacteria;o__Rickettsiales;f__mitochondria;__;__	0	0	0		0	0	0		0	0		0	0	0	0		0	0.0596455	0	0		0.0794732	0	0		Limonite>Control	3	0.00825727
k__Bacteria;p__Firmicutes;c__Bacilli;o__Bacillales;f__Staphylococcaceae;g__Salinicoccus;s__	0	0	0		0	0	0		0	0		0	0	0	0		0	0.183197	0	0		0.060551	0	0		Limonite>Control	2	0.00825727
k__Bacteria;p__Firmicutes;c__Bacilli;o__Lactobacillales;f__Aerococcaceae;g__;s__	0	0	0		0	0	0		0	0		0	0	0	0		0	0.042604	0	0		0.0756888	0	0		Limonite>Control	2	0.00825727
k__Bacteria;p__Proteobacteria;c__Gammaproteobacteria;o__Pseudomonadales;f__Moraxellaceae;g__Acinetobacter;s__	0	0	0		0	0	0		0	0		0	0	0	0		0	0.00852079	0	0		0.00756888	0	0		Limonite>Control	2	0.00825727
k__Bacteria;p__Proteobacteria;c__Alphaproteobacteria;o__Rhodobacterales;f__Rhodobacteraceae;__;__	0	0	0		0	0	0		0	0		0	0	0	0		0	0.0298228	0	0		0.0151378	0	0		Limonite>Control	3	0.0101418
k__Bacteria;p__Proteobacteria;c__Betaproteobacteria;o__Burkholderiales;f__Alcaligenaceae;g__Oligella;s__	0	0	0		0	0	0		0	0		0	0	0.0198381	0		0	0.191718	0	0		0.0189222	0	0		Limonite>Control	2	0.0133262
k__Bacteria;p__Firmicutes;c__Bacilli;o__Lactobacillales;f__Streptococcaceae;g__Streptococcus;s__minor	0.255123	0.330886	0		1.61834	1.31373	1.24859		1.7785	1.36958		0.569356	0.183608	0.0912554	0.0590355		0.446014	0.136333	0.897659	0.534803		1.09749	0.0742374	0.0351877		Limonite>Control	2	0.0133262
k__Bacteria;p__Tenericutes;c__Mollicutes;o__Acholeplasmatales;f__Acholeplasmataceae;g__Acholeplasma;s__	0.0794647	0.241271	0.0264603		1.17161	1.55755	0.638378		1.28394	1.04171		0.344368	0.132438	0.095223	0.1305		0.410094	0.221541	0.479854	0.38259		0.77581	0.0109173	0.130195		Limonite>Control	3	0.0133262
k__Bacteria;p__Firmicutes;c__Clostridia;o__Clostridiales;f__[Tissierellaceae];g__GW-34;s__	0	0	0		0	0	0		0	0		0	0	0.0198381	0		0	0.0596455	0	0		0	0	0		Limonite>Control	2	0.0133262
k__Bacteria;p__Firmicutes;c__Clostridia;o__Clostridiales;f__Peptostreptococcaceae;__;__	0.5688	1.78196	0.0562281		6.04771	8.36275	7.57135		7.67512	8.30463		5.96905	1.75782	0.452309	0.562391		3.77765	1.07788	4.92264	3.20471		5.90372	0.436691	0.753017		Limonite>Control	2	0.0133262
k__Bacteria;p__Firmicutes;c__Bacilli;o__Bacillales;f__Staphylococcaceae;g__Jeotgalicoccus;s__	0	0.141316	0.0099226		0.573163	1.07355	1.21104		0.932046	1.58954		0.215804	0.282937	0.0555467	0.0683569		0.22151	0.136333	0.314387	0.143986		0.802301	0.0196511	0.137232		Limonite>Control	2	0.0133262
k__Bacteria;p__Proteobacteria;c__Gammaproteobacteria;o__Pseudomonadales;f__Pseudomonadaceae;g__Pseudomonas;s__caeni	0.0209118	0.0689346	0.0132301		0.227579	0.556789	0.577356		0.537353	0.539531		0.188255	0.078259	0	0.0403927		0.0957883	0.021302	0.11169	0.102847		0.329246	0.0152842	0		Limonite>Control	3	0.0133262
k__Bacteria;p__Proteobacteria;c__Gammaproteobacteria;o__Xanthomonadales;f__Xanthomonadaceae;g__Stenotrophomonas;s__	0.368047	0.575604	0.0132301		2.162	1.68856	1.90575		1.88787	2.21208		1.22136	0.346146	0.273766	0.177107		1.16143	0.532549	1.43543	0.806319		1.28292	0.248914	0.123157		Limonite>Control	3	0.0133262
k__Bacteria;p__Elusimicrobia;c__Elusimicrobia;o__Elusimicrobiales;f__Elusimicrobiaceae;g__;s__	0	0	0		0	0	0		0	0		0	0	0.0158705	0		0	0.0127812	0	0		0	0	0		Control>Limonite	1	0.0133262
k__Bacteria;p__Actinobacteria;c__Actinobacteria;o__Actinomycetales;f__Corynebacteriaceae;g__Corynebacterium;__	0	0	0		0	0	0		0	0		0	0	0.0396762	0		0	0.0127812	0	0		0	0	0		Limonite>Control	2	0.0133262
k__Bacteria;p__Actinobacteria;c__Actinobacteria;o__Actinomycetales;f__Dietziaceae;g__Dietzia;s__	0.0376412	0.124082	0.00661507		0.227579	0.629572	0.281637		0.447002	0.35277		0.142339	0.0541793	0	0		0.0688478	0	0.190287	0.0822774		0.060551	0	0		Limonite>Control	3	0.0133262
k__Bacteria;p__Firmicutes;c__Clostridia;o__Clostridiales;f__Clostridiaceae;__;__	0.740276	2.01289	0.694582		6.10249	4.66538	5.6656		6.57188	5.71073		3.40695	1.57722	1.29345	0.413249		2.37076	0.954329	4.93919	2.24617		2.84968	0.668137	0.439847		Limonite>Control	2	0.0133262
k__Bacteria;p__Actinobacteria;c__Actinobacteria;o__Actinomycetales;f__Micrococcaceae;g__Arthrobacter;__	0.112923	0.317099	0.0727658		1.70684	1.37196	1.84003		2.82467	1.36543		0.555581	0.370225	0.380892	0.0621427		0.481935	0.208759	1.08795	0.592398		0.987738	0.0589533	0.112601		Limonite>Control	3	0.0133262
k__Bacteria;p__Bacteroidetes;c__Bacteroidia;o__Bacteroidales;f__Porphyromonadaceae;g__Porphyromonas;s__	0.0125471	0.051701	0.0165377		0.299225	0.702355	0.22531		0.337629	0.377672		0.128564	0.0722391	0	0.0186428		0.0568743	0	0.260611	0.0822774		0.162731	0.0283849	0		Limonite>Control	2	0.0180769
k__Bacteria;p__Actinobacteria;c__Actinobacteria;o__Actinomycetales;f__Microbacteriaceae;g__Leucobacter;s__	0	0.0103402	0		0	0	0		0	0		0	0	0	0		0	0.021302	0	0		0	0	0		Limonite>Control	3	0.0190663
k__Bacteria;p__Proteobacteria;c__Gammaproteobacteria;o__Alteromonadales;f__Idiomarinaceae;g__;s__	0.1422	0.341226	0.0231527		0.939818	0.927981	1.07022		1.09848	1.88836		0.270903	0.129428	0.0753849	0.0155357		0.104768	0.187457	0.372301	0.197466		0.579019	0.0917051	0		Limonite>Control	3	0.0208881
k__Bacteria;p__Proteobacteria;c__Gammaproteobacteria;o__Pasteurellales;f__Pasteurellaceae;g__;s__	0.451694	0.386034	0.0132301		2.68038	1.73951	1.8635		2.92929	1.72235		1.01933	0.442465	0.158705	0.170892		1.11653	0.268405	1.77463	0.896824		1.59703	0.181227	0.158345		Limonite>Control	2	0.0208881
k__Bacteria;p__Firmicutes;c__Bacilli;o__Lactobacillales;f__Carnobacteriaceae;g__Trichococcus;s__	0.100376	0.110295	0		0.598449	1.13905	0.126737		0.746588	0.493878		0.422425	0.0571893	0.0555467	0.0683569		0.21253	0.11077	0.326797	0.20158		0.484408	0.0196511	0		Limonite>Control	3	0.0208881
k__Bacteria;p__Firmicutes;c__Clostridia;o__Clostridiales;f__[Tissierellaceae];g__;s__	0	0	0		0	0	0		0	0		0	0	0.0119029	0		0	0.0340832	0	0		0.0491977	0	0		Limonite>Control	3	0.0218226
k__Bacteria;p__Actinobacteria;c__Actinobacteria;o__Actinomycetales;f__Micrococcaceae;g__Kocuria;s__	0.0209118	0.186123	0.0330753		0.931389	0.538593	0.516335		1.53597	0.742893		0.904541	0.126418	0.0158705	0.0155357		0.434041	0.0852079	0.21097	0.394932		0.703906	0.0305684	0.0246314		Limonite>Control	2	0.0218226
k__Bacteria;p__Proteobacteria;c__Betaproteobacteria;o__Rhodocyclales;f__Rhodocyclaceae;g__Methyloversatilis;s__	0.0250941	0.34812	0		0.724882	1.0044	1.18757		0.965334	0.668188		0.390284	0.0722391	0.0793525	0.00621427		0.260424	0.0809475	0.335071	0.230377		0.560097	0.0131007	0.00703755		Limonite>Control	2	0.0230774
k__Bacteria;p__Firmicutes;c__Bacilli;o__Lactobacillales;f__Aerococcaceae;g__Alloiococcus;s__	1.36763	3.20201	0.0893034		6.64194	3.54816	5.42621		8.72129	5.2542		2.92484	1.23709	1.45215	0.91039		2.76589	0.558112	3.52858	1.77719		2.03603	0.408306	0.94655		Limonite>Control	3	0.0239395
k__Bacteria;p__Proteobacteria;c__Gammaproteobacteria;o__Pseudomonadales;f__Moraxellaceae;g__Moraxella;s__	0.0167294	0.320546	0.00661507		0.767026	0.957095	0.633684		0.508821	0.531231		0.0918316	0.0481594	0.0119029	0.0248571		0.0149669	0	0.264747	0.065822		0.291402	0.0349353	0.0246314			2	0.0244309
Unassigned;__;__;__;__;__;__	0.602258	1.73371	0.426672		7.46376	5.1603	5.05069		9.3062	5.39946		2.2912	1.06252	1.24583	0.313821		2.5324	0.545331	3.70232	1.85947		3.28868	0.497827	0.714311		Limonite>Control	2	0.0274865
k__Bacteria;p__Proteobacteria;c__Deltaproteobacteria;o__Desulfobacterales;f__Desulfobulbaceae;g__Desulfobulbus;s__	0.0334588	0.386034	0		1.44134	1.12813	1.23451		1.3838	2.34073		0.188255	0.258857	0.0595144	0.0559284		0.56575	0.379175	0.442624	0.5636		0.63957	0.0589533	0.309652		Limonite>Control	3	0.0284883
k__Bacteria;p__Bacteroidetes;c__[Saprospirae];o__[Saprospirales];f__Chitinophagaceae;g__;s__	0.112923	0.19991	0		0.429872	0.331162	1.21104		0.756099	1.04586		0.229579	0.132438	0.170608	0		0.206544	0.174676	0.392984	0.403159		0.900696	0.0262014	0		Limonite>Control	3	0.0284883
k__Bacteria;p__Actinobacteria;c__Actinobacteria;o__Actinomycetales;f__Corynebacteriaceae;g__Corynebacterium;s__	0.0627353	0.34812	0.092611		1.05361	0.531315	0.971649		1.4694	0.755343		0.532623	0.210697	0.0476115	0.155357		0.502889	0.251363	0.934889	0.588284		0.825008	0.11354	0.175939		Limonite>Control	2	0.0284883
k__Bacteria;p__Firmicutes;c__Bacilli;o__Gemellales;f__Gemellaceae;g__Gemella;s__	0.472606	0.482542	0.0396904		2.25893	0.93526	1.87289		2.449	1.34053		0.518848	0.400325	0.146802	0.124285		0.643578	0.170416	0.922479	1.02024		0.915834	0.146291	0.267427		Limonite>Control	2	0.0284883
k__Bacteria;p__Bacteroidetes;c__Flavobacteriia;o__Flavobacteriales;f__[Weeksellaceae];g__Chryseobacterium;s__	0.0167294	0.437735	0.0429979		1.47084	1.79774	2.59576		1.58828	2.19963		0.661187	0.132438	0.214252	0.0310713		0.287365	0.32805	0.868702	0.452526		1.52891	0.0917051	0.0105563		Limonite>Control	2	0.0321297
k__Bacteria;p__Firmicutes;c__Clostridia;o__Clostridiales;f__Ruminococcaceae;g__Oscillospira;s__guilliermondii	0.803011	3.20201	0.205067		8.79552	10.397	18.9119		10.438	19.1118		3.23247	0.854829	1.38073	0.0963212		1.20633	1.00119	3.77265	2.23795		7.76567	0.604817	0.489109		Control>Limonite	1	0.0321297
k__Bacteria;p__Actinobacteria;c__Actinobacteria;o__Actinomycetales;f__Micrococcaceae;g__Micrococcus;s__	0.999582	1.13742	0.138916		5.4029	2.81306	5.66091		5.71592	3.44885		3.52174	1.812	0.737978	0.410142		2.45458	1.4954	3.70232	1.8101		6.05889	0.510928	0.753017		Limonite>Control	2	0.0339543
k__Bacteria;p__Proteobacteria;c__Alphaproteobacteria;o__Caulobacterales;f__Caulobacteraceae;g__Brevundimonas;s__diminuta	0	0	0		0.0210722	0.0727829	0.117349		0.0523087	0.0913053		0.0367326	0.00601993	0	0		0	0	0.0537768	0		0.0189222	0	0		Limonite>Control	3	0.0373375
k__Bacteria;p__Fusobacteria;c__Fusobacteriia;o__Fusobacteriales;f__Leptotrichiaceae;g__Leptotrichia;s__	0.0250941	0.0930617	0		0.37087	0.367553	0.244086		0.694279	0.356921		0	0.0331096	0.0119029	0		0.0508875	0.0127812	0.144784	0.032911		0.132455	0	0		Limonite>Control	2	0.0386261
k__Bacteria;p__Firmicutes;c__Bacilli;o__Lactobacillales;f__Aerococcaceae;g__Alkalibacterium;s__iburiense	0	0.0172337	0		0	0	0		0	0		0	0	0	0		0	0	0	0		0.0113533	0	0		Limonite>Control	2	0.0386261
k__Bacteria;p__Proteobacteria;c__Alphaproteobacteria;o__Rhizobiales;f__Rhizobiaceae;g__Agrobacterium;__	0.0125471	0.251611	0		0.480445	1.27734	0.704093		0.584907	0.568583		0.0229579	0.120399	0.00793525	0.0497141		0.0658545	0.0170416	0.128237	0.119302		0.688768	0.00436691	0.0281502		Limonite>Control	3	0.0386261
k__Bacteria;p__TM7;c__TM7-3;__;__;__;__	0	0.127529	0		0.316082	0.334801	0.112655		0.399448	0.16601		0	0	0	0		0.0359206	0	0.0537768	0.0822774		0.242204	0	0.0140751		Limonite>Control	3	0.0386261
k__Bacteria;p__Cyanobacteria;c__Chloroplast;o__Streptophyta;f__;g__;s__	0	0	0		0.0547876	0.0363914	0.0422456		0.0713301	0.0332019		0.0367326	0	0	0		0	0	0.0330934	0		0	0	0		Limonite>Control	3	0.0386261
k__Bacteria;p__Firmicutes;c__Bacilli;o__Bacillales;f__Planococcaceae;g__Solibacillus;s__	0.0083647	0.103402	0.0099226		0.568948	0.454893	0.0844912		0.756099	0.199211		0.0964232	0.0872889	0.0119029	0.0155357		0.101775	0	0.0827335	0.0411387		0.268695	0.0283849	0.0281502		Limonite>Control	2	0.0386261
k__Bacteria;p__Proteobacteria;c__Gammaproteobacteria;o__Alteromonadales;f__Alteromonadaceae;__;__	0.154747	0.372247	0		0.876601	0.662324	1.06083		1.30772	0.419174		0.114789	0	0.031741	0.0434999		0.122729	0.136333	0.273021	0.25506		0.363306	0.0502194	0.0175939		Limonite>Control	3	0.0386261
k__Bacteria;p__Proteobacteria;c__Gammaproteobacteria;o__Enterobacteriales;f__Enterobacteriaceae;g__Enterobacter;__	0	0	0		0.0674309	0.138287	0.253474		0.118883	0.17431		0.0137747	0	0	0		0	0.0383436	0.0496401	0		0.060551	0.0196511	0		Limonite>Control	3	0.0386261
k__Bacteria;p__Proteobacteria;c__Alphaproteobacteria;o__Caulobacterales;f__Caulobacteraceae;__;__	0.0752823	0.265398	0.0165377		1.02832	0.440336	1.53023		0.965334	2.14152		0.224987	0.0722391	0.0912554	0		0.236477	0.102249	0.16133	0.460754		1.0218	0.0458525	0.242795		Limonite>Control	2	0.0386261
k__Bacteria;p__Actinobacteria;c__Actinobacteria;o__Actinomycetales;f__Brevibacteriaceae;g__Brevibacterium;s__	0	0	0		0	0	0		0	0		0	0.00902989	0	0		0	0.102249	0	0		0	0	0		Limonite>Control	5	0.0386261
k__Bacteria;p__Proteobacteria;c__Deltaproteobacteria;o__Desulfovibrionales;f__Desulfovibrionaceae;__;__	0	0	0		0	0	0		0	0		0	0.00902989	0	0		0	0.0255624	0	0		0	0	0		Control>Limonite	1	0.0386261
k__Bacteria;p__Firmicutes;c__Bacilli;o__Bacillales;f__Staphylococcaceae;g__Staphylococcus;s__	0	0	0		0	0	0		0	0		0	0.0331096	0	0		0	0.0468643	0	0		0	0	0		Limonite>Control	3	0.0386261
k__Bacteria;p__Bacteroidetes;c__[Saprospirae];o__[Saprospirales];__;__;__	0	0.0310206	0		0.143291	0.123731	0		0.156926	0.0788545		0	0	0	0		0	0.0170416	0.0289567	0		0.0529821	0	0		Limonite>Control	3	0.0386261
k__Bacteria;p__Actinobacteria;c__Actinobacteria;o__Actinomycetales;__;__;__	0.0125471	0.106849	0		0	0	0		0.00951068	0		0.449975	0.659182	0.329313	0.686677		6.10351	0.340832	0.289567	4.89551		0.0870421	0.209612	0.640417		Limonite>Control	3	0.0386261
k__Bacteria;p__Actinobacteria;c__Actinobacteria;o__Actinomycetales;f__Nocardioidaceae;g__Aeromicrobium;s__	0	0.0792748	0		0	0	0		0	0		0	0	0	0		0	0.0170416	0	0		0.0227066	0	0		Limonite>Control	3	0.0386261
k__Bacteria;p__Bacteroidetes;c__Bacteroidia;o__Bacteroidales;f__Bacteroidaceae;__;__	0	0.00689346	0		0.0505732	0.131009	0.0422456		0.0570641	0.327869		0.105606	0.0240797	0	0		0.038914	0	0.0620501	0		0.124886	0	0.0105563		Control>Limonite	1	0.0386261
k__Bacteria;p__Bacteroidetes;c__Bacteroidia;o__Bacteroidales;f__Bacteroidaceae;g__Bacteroides;__	0.0501882	0.0689346	0		0.189649	0.0873394	1.05614		0.442246	0.215812		0.156114	0.0150498	0	0		0.0299338	0.0639059	0.202697	0.160441		0.094611	0.0218345	0		Control>Limonite	6	0.0386261
k__Bacteria;p__Bacteroidetes;c__Flavobacteriia;o__Flavobacteriales;f__Flavobacteriaceae;g__Capnocytophaga;s__	0.0376412	0.0689346	0		0.556305	0.0946177	0.718175		0.594417	0.199211		0.0964232	0.0240797	0.0515791	0.0093214		0	0.0979891	0.1241	0.0740497		0.158946	0	0		Limonite>Control	2	0.0386261
k__Bacteria;p__Proteobacteria;c__Betaproteobacteria;o__Burkholderiales;f__Alcaligenaceae;g__;s__	0	0.0723813	0.0959185		0	0	0		0.0190214	0		0.344368	0.460524	0.730043	0.441213		1.57452	0.489945	0.368164	1.88004		0.219497	0.133191	0.105563		Limonite>Control	2	0.0386261
k__Bacteria;p__Verrucomicrobia;c__Verrucomicrobiae;o__Verrucomicrobiales;f__Verrucomicrobiaceae;g__Akkermansia;s__	0	0	0		0	0	0		0	0		0	0	0.0198381	0		0	0	0	0		0.0189222	0	0		Limonite>Control	2	0.0386261
k__Bacteria;p__Firmicutes;c__Clostridia;o__Clostridiales;f__Veillonellaceae;g__Anaerovibrio;s__	0	0.0103402	0		0.059002	0.0363914	0.0187758		0.114128	0.0581033		0	0	0	0.00621427		0	0.0127812	0.0206834	0.0370248		0.0832576	0	0		Limonite>Control	2	0.0386261
k__Bacteria;p__Bacteroidetes;c__Bacteroidia;o__Bacteroidales;f__Prevotellaceae;g__;s__	0.0292765	0.0827215	0		0	0	0		0	0		0.17448	0.391295	0.15077	0.161571		0.449008	0.4303	0.339207	1.62087		0.109749	0.0131007	0.182976		Control>Limonite	1	0.0386261
k__Bacteria;p__Proteobacteria;c__Gammaproteobacteria;o__Enterobacteriales;f__Enterobacteriaceae;g__Erwinia;__	0	0.0344673	0		0	0	0		0	0		0	0	0	0		0	0.0809475	0	0		0.0340599	0	0		Limonite>Control	2	0.0386261
k__Bacteria;p__Proteobacteria;c__Alphaproteobacteria;o__Rhizobiales;f__Bradyrhizobiaceae;g__Bosea;s__genosp.	0	0	0		0	0	0		0	0		0	0	0	0		0.0299338	0.0170416	0	0		0	0	0		Limonite>Control	2	0.0386261
k__Bacteria;p__Verrucomicrobia;c__Opitutae;o__HA64;f__;g__;s__	0	0	0		0	0	0		0	0		0	0	0.0357086	0		0	0	0	0		0.0113533	0	0		Control>Limonite	1	0.0386261
k__Bacteria;p__Firmicutes;c__Clostridia;__;__;__;__	0	0.037914	0		0	0	0		0	0		0	0	0	0		0	0.0127812	0	0		0.0491977	0	0		Control>Limonite	1	0.0386261
k__Bacteria;p__Proteobacteria;c__Alphaproteobacteria;o__Rhizobiales;f__Phyllobacteriaceae;__;__	0.0250941	0.130976	0		0.29501	0.418501	0.389598		0.475534	0.601785		0.179072	0.156518	0.0436439	0.0714641		0.170623	0.0596455	0.0330934	0.119302		0.329246	0.0502194	0.161864		Limonite>Control	3	0.0386261
k__Bacteria;p__Firmicutes;c__Clostridia;o__Clostridiales;f__Ruminococcaceae;g__Anaerotruncus;s__	0	0.037914	0		0.105361	0.116453	0.126737		0.175948	0.0456526		0.0183663	0	0	0.046607		0	0	0.0289567	0		0.128671	0	0		Control>Limonite	3	0.0386261
k__Bacteria;p__Proteobacteria;c__Alphaproteobacteria;o__Caulobacterales;f__Caulobacteraceae;g__Caulobacter;s__	0	0.0206804	0		0	0	0		0	0		0	0	0.0277734	0		0	0	0	0		0	0	0		Control>Limonite	2	0.0386261
k__Bacteria;p__Proteobacteria;c__Gammaproteobacteria;o__Pseudomonadales;f__Pseudomonadaceae;g__Pseudomonas;s__veronii	0	0	0		0	0	0		0	0		0	0.0210697	0.031741	0		0	0.123551	0	0		0	0	0		Limonite>Control	3	0.0386261
k__Bacteria;p__Actinobacteria;c__Actinobacteria;o__Actinomycetales;f__Actinomycetaceae;g__Trueperella;s__	0	0	0		0	0	0		0	0		0	0	0	0		0	0.0340832	0	0.0575942		0	0	0		Limonite>Control	2	0.0386261
k__Bacteria;p__Firmicutes;c__Bacilli;o__Lactobacillales;f__Streptococcaceae;g__Lactococcus;s__	0	0.0103402	0.00661507		0	0	0		0	0		0	0.219727	0.0277734	0.0248571		0.257431	0.0596455	0.0206834	0.213921		0.0189222	0	0.165382		Control>Limonite	6	0.0386261
k__Bacteria;p__Actinobacteria;c__Actinobacteria;o__Actinomycetales;f__Micrococcaceae;g__Nesterenkonia;s__	0	0.089615	0		0.0505732	0.116453	0.0563275		0.0570641	0.0332019		0.0229579	0.0541793	0	0		0.0209537	0	0.0248201	0.032911		0.10218	0	0		Limonite>Control	2	0.0386261
k__Bacteria;p__Firmicutes;c__Bacilli;o__Lactobacillales;f__Aerococcaceae;g__Facklamia;s__	0.0125471	0.103402	0.0363829		0	0	0		0	0		0.0964232	0.240797	0.622917	0.245464		0.413087	0.127812	0.260611	1.01613		0.0983954	0.0393022	0.105563		Limonite>Control	2	0.0386261
k__Bacteria;p__Chlorobi;c__OPB56;o__;f__;g__;s__	0	0.0344673	0		0.168577	0.0727829	0.211228		0.0903514	0.161859		0	0	0.0158705	0		0	0	0.0248201	0.0164555		0.0983954	0.024018	0		Control>Limonite	1	0.0386261
k__Bacteria;p__Firmicutes;c__Bacilli;o__Bacillales;f__Alicyclobacillaceae;g__Alicyclobacillus;s__	0	0	0		0	0	0		0	0		0	0.00601993	0	0		0.00598677	0	0	0		0	0	0		Control>Limonite	2	0.0386261
k__Bacteria;p__Firmicutes;c__Clostridia;o__Clostridiales;f__Veillonellaceae;g__Veillonella;__	0	0	0		0	0	0		0	0		0	0.0361196	0	0		0.0239471	0	0	0		0	0	0		Control>Limonite	3	0.0386261
k__Bacteria;p__Proteobacteria;c__Betaproteobacteria;o__Burkholderiales;f__Comamonadaceae;g__Hylemonella;s__	0	0	0		0	0	0		0	0		0	0.120399	0	0		0.0478942	0	0	0		0	0	0		Control>Limonite	3	0.0386261
k__Bacteria;p__Actinobacteria;c__Actinobacteria;o__Actinomycetales;f__Nocardioidaceae;g__Nocardioides;s__dubius	0	0.103402	0.138916		0.0547876	0	0.00938791		0.0332874	0		0.133156	0.123408	0.170608	0.233035		0.275391	0.281186	0.153057	0.193352		0.143809	0.187777	0.186495		Control>Limonite	3	0.0386261
k__Bacteria;p__Bacteroidetes;c__Sphingobacteriia;o__Sphingobacteriales;f__Sphingobacteriaceae;g__Sphingobacterium;s__faecium	0	0	0		0	0	0		0	0		0	0	0	0		0	0.0127812	0	0		0	0	0		Control>Limonite	6	0.0386261
k__Bacteria;p__Firmicutes;c__Bacilli;o__Lactobacillales;f__Leuconostocaceae;g__Weissella;__	0	0	0		0	0	0		0	0		0	0	0	0		0	0.0127812	0	0		0	0	0		Control>Limonite	6	0.0386261
k__Bacteria;p__GN02;c__GKS2-174;o__;f__;g__;s__	0	0	0		0	0	0		0	0		0	0	0	0		0	0.0596455	0	0		0	0	0		Control>Limonite	2	0.0386261
k__Bacteria;p__Bacteroidetes;c__Flavobacteriia;o__Flavobacteriales;f__Flavobacteriaceae;g__Gaetbulibacter;s__marinus	0	0	0		0	0	0		0	0		0	0	0	0		0	0.11077	0	0		0	0	0		Control>Limonite	3	0.0386261
k__Bacteria;p__Armatimonadetes;c__SJA-176;o__RB046;f__;g__;s__	0	0	0		0	0	0		0	0		0	0	0	0		0	0.00852079	0	0		0	0	0		Control>Limonite	6	0.0386261
k__Bacteria;p__Firmicutes;c__Bacilli;o__Bacillales;f__Staphylococcaceae;g__Jeotgalicoccus;s__psychrophilus	0	0	0		0	0	0		0	0		0	0	0	0		0	0.00852079	0	0		0	0	0		Limonite>Control	2	0.0386261
k__Bacteria;p__Proteobacteria;c__Gammaproteobacteria;o__Pseudomonadales;f__Moraxellaceae;g__Acinetobacter;s__johnsonii	0	0	0		0	0	0		0	0		0	0	0	0		0	0.0255624	0	0		0	0	0		Control>Limonite	6	0.0386261
k__Bacteria;p__Actinobacteria;c__Actinobacteria;o__Actinomycetales;f__Microbacteriaceae;g__Microbacterium;s__aurum	0	0.0137869	0		0	0	0		0	0		0	0	0.15077	0		0	0.157635	0	0		0.151378	0	0		Control>Limonite	6	0.0386261
k__Bacteria;p__Proteobacteria;c__Gammaproteobacteria;o__Pseudomonadales;f__Pseudomonadaceae;g__Pseudomonas;s__fragi	0	0	0		0	0	0		0	0		0	0	0	0		0	0.0127812	0	0		0	0	0		Control>Limonite	6	0.0386261
k__Bacteria;p__Tenericutes;c__Mollicutes;o__Mycoplasmatales;f__Mycoplasmataceae;g__;s__	0	0	0.0132301		0	0	0		0	0.00830048		0.0413242	0.156518	0.0872877	0.111857		0.19457	0.32805	0	1.06549		0.0529821	0	0.045744		Control>Limonite	1	0.0386261
k__Bacteria;p__Firmicutes;c__Bacilli;o__Bacillales;f__Staphylococcaceae;__;__	0	0	0		0	0	0		0	0		0	0	0	0		0	0.021302	0	0		0	0	0		Control>Limonite	6	0.0386261
k__Bacteria;p__Proteobacteria;c__Betaproteobacteria;o__Neisseriales;f__Neisseriaceae;g__Alysiella;__	0	0	0		0	0	0		0	0		0	0	0	0		0	0.0170416	0	0		0	0	0			2	0.0386261
k__Bacteria;p__Proteobacteria;c__Gammaproteobacteria;o__Xanthomonadales;f__Xanthomonadaceae;g__Dokdonella;s__	0	0	0		0	0	0		0	0		0	0	0	0		0	0.0298228	0	0		0	0	0		Control>Limonite	6	0.0386261
k__Bacteria;p__Actinobacteria;c__Actinobacteria;o__Actinomycetales;f__Dietziaceae;g__Dietzia;s__timorensis	0	0	0		0	0	0		0	0		0	0	0	0		0	0.0766871	0	0		0	0	0		Limonite>Control	2	0.0386261
k__Bacteria;p__Firmicutes;c__Clostridia;o__Clostridiales;f__Lachnospiraceae;g__Syntrophococcus;s__sucromutans	0	0	0		0	0	0		0	0		0	0	0	0		0	0.0127812	0	0		0	0	0		Control>Limonite	1	0.0386261
k__Bacteria;p__Bacteroidetes;c__Bacteroidia;o__Bacteroidales;f__Prevotellaceae;__;__	0	0	0		0	0	0		0	0		0	0	0	0		0	0.00852079	0	0		0	0	0		Control>Limonite	1	0.0386261
k__Bacteria;p__Verrucomicrobia;c__Verruco-5;o__WCHB1-41;f__;g__;s__	0	0	0		0	0	0		0	0		0	0	0	0		0	0.0298228	0	0		0	0	0		Control>Limonite	6	0.0386261
k__Bacteria;p__Actinobacteria;c__Actinobacteria;o__Actinomycetales;f__Micrococcaceae;g__Rothia;s__mucilaginosa	0	0	0		0	0	0		0	0		0	0	0	0		0	0.042604	0	0		0	0	0		Limonite>Control	5	0.0386261
k__Bacteria;p__Bacteroidetes;c__Bacteroidia;o__Bacteroidales;f__Porphyromonadaceae;g__Dysgonomonas;s__	0	0	0		0	0	0		0	0		0	0	0	0		0	0.0170416	0	0		0	0	0		Control>Limonite	6	0.0386261
k__Bacteria;p__Proteobacteria;c__Alphaproteobacteria;o__Rhizobiales;f__Methylobacteriaceae;g__Methylobacterium;s__adhaesivum	0	0	0		0	0	0		0	0		0	0	0	0		0	0.0127812	0	0		0	0	0		Control>Limonite	6	0.0386261
k__Bacteria;p__Firmicutes;c__Clostridia;o__Clostridiales;f__Clostridiaceae;g__Clostridium;s__butyricum	0	0	0		0	0	0		0	0		0	0	0	0		0	0.225801	0	0		0	0	0		Limonite>Control	4	0.0386261
k__Bacteria;p__Spirochaetes;c__Spirochaetes;o__Spirochaetales;f__Spirochaetaceae;__;__	0	0	0		0	0	0		0	0		0	0	0	0		0	0.0681663	0	0		0	0	0		Control>Limonite	5	0.0386261
k__Bacteria;p__Proteobacteria;c__Gammaproteobacteria;o__Pseudomonadales;f__Pseudomonadaceae;g__Pseudomonas;__	0	0	0		0	0	0		0	0		0	0	0	0		0	0.00852079	0	0		0	0	0		Limonite>Control	3	0.0386261
k__Bacteria;p__Actinobacteria;c__Actinobacteria;o__Actinomycetales;f__Microbacteriaceae;g__Curtobacterium;s__	0	0	0		0	0	0		0	0		0	0	0	0		0	0	0	0		0.00756888	0	0		Limonite>Control	2	0.0386261
k__Bacteria;p__Firmicutes;c__Bacilli;o__Lactobacillales;f__Aerococcaceae;__;__	0	0	0		0	0	0		0	0		0	0	0	0		0	0	0	0		0.0189222	0	0		Limonite>Control	2	0.0386261
k__Bacteria;p__Proteobacteria;c__Gammaproteobacteria;o__Pseudomonadales;f__Moraxellaceae;g__Psychrobacter;s__pulmonis	0	0	0		0	0	0		0	0		0	0	0	0		0	0	0	0		0.00756888	0	0		Limonite>Control	4	0.0386261
k__Bacteria;p__Bacteroidetes;c__[Saprospirae];o__[Saprospirales];f__;g__;s__	0	0	0		0	0	0		0	0		0	0	0	0		0	0	0	0		0.0302755	0	0		Limonite>Control	3	0.0386261
k__Bacteria;p__Proteobacteria;c__Gammaproteobacteria;o__Pseudomonadales;f__Pseudomonadaceae;__;__	0	0	0		0	0	0		0	0		0	0	0	0		0	0	0	0		0.128671	0	0		Limonite>Control	3	0.0386261
k__Bacteria;p__Firmicutes;c__Clostridia;o__Clostridiales;f__Veillonellaceae;g__Veillonella;s__parvula	0	0	0		0	0	0		0	0		0	0	0	0		0	0	0	0		0.00756888	0	0		Limonite>Control	3	0.0386261
k__Bacteria;p__Actinobacteria;c__Actinobacteria;o__Actinomycetales;f__Promicromonosporaceae;g__;s__	0	0	0		0	0	0		0	0		0	0	0	0		0	0	0	0		0.0227066	0	0		Limonite>Control	3	0.0386261
k__Bacteria;p__Actinobacteria;c__Actinobacteria;o__Actinomycetales;f__Brevibacteriaceae;g__Brevibacterium;s__paucivorans	0	0	0		0	0	0		0	0		0	0	0	0		0	0	0	0		0.0340599	0	0		Limonite>Control	5	0.0386261
k__Bacteria;p__Firmicutes;c__Bacilli;o__Bacillales;f__Staphylococcaceae;g__Staphylococcus;s__succinus	0	0	0		0	0	0		0	0		0	0	0	0		0	0	0	0		0.0378444	0	0		Limonite>Control	3	0.0386261
k__Bacteria;p__Verrucomicrobia;c__Verruco-5;o__WCHB1-41;f__WCHB1-25;g__;s__	0	0	0		0	0	0		0	0		0	0	0	0		0	0	0	0		0.0264911	0	0		Control>Limonite	6	0.0386261
k__Bacteria;p__Proteobacteria;c__Gammaproteobacteria;o__Pasteurellales;f__Pasteurellaceae;g__Haemophilus;s__parainfluenzae	0	0	0		0	0	0		0	0		0	0	0	0		0	0	0	0		0.0151378	0	0		Limonite>Control	2	0.0386261
k__Bacteria;p__Actinobacteria;c__Actinobacteria;o__Actinomycetales;f__Pseudonocardiaceae;g__Pseudonocardia;s__	0	0	0		0	0	0		0	0		0	0	0	0		0	0	0	0		0.0302755	0	0		Limonite>Control	3	0.0386261
k__Bacteria;p__Bacteroidetes;c__Flavobacteriia;o__Flavobacteriales;__;__;__	0	0	0		0	0	0		0	0		0	0	0	0		0	0	0	0		0.0189222	0	0		Limonite>Control	3	0.0386261
k__Bacteria;p__Proteobacteria;c__Betaproteobacteria;__;__;__;__	0	0	0		0	0	0		0	0		0	0	0	0		0	0	0	0		0.10218	0	0		Control>Limonite	1	0.0386261
k__Bacteria;p__Firmicutes;c__Clostridia;o__Clostridiales;f__[Tissierellaceae];__;__	0	0	0		0	0	0		0	0		0	0	0	0		0	0	0	0		0.0870421	0	0		Limonite>Control	3	0.0386261
k__Bacteria;p__Proteobacteria;c__Gammaproteobacteria;o__Alteromonadales;f__211ds20;g__;s__	0	0	0		0	0	0		0	0		0	0	0	0		0	0	0	0		0.00756888	0	0		Limonite>Control	3	0.0386261
k__Bacteria;p__Firmicutes;c__Clostridia;o__Clostridiales;f__[Mogibacteriaceae];g__Mogibacterium;s__	0	0	0		0	0	0		0	0		0	0	0	0		0	0	0	0		0.00756888	0	0		Limonite>Control	6	0.0386261
k__Bacteria;p__Firmicutes;c__Bacilli;o__Bacillales;f__Bacillaceae;g__Natronobacillus;s__	0.121288	1.10985	1.0088		1.45398	1.18272	2.15922		1.47891	1.58539		3.12687	0.629082	0.142834	0.0434999		0.428054	0.519768	0.392984	0.32911		1.28292	0.0436691	0.168901		Limonite>Control	5	0.0386261
k__Bacteria;p__Proteobacteria;c__Gammaproteobacteria;o__Xanthomonadales;f__Xanthomonadaceae;__;__	0	0	0		0.122218	0.0909786	0.150207		0.0570641	0.087155		0.0550989	0	0.0238057	0		0	0	0.0579135	0.0287971		0	0	0		Limonite>Control	2	0.0386261
k__Bacteria;p__Bacteroidetes;c__Bacteroidia;o__Bacteroidales;f__Porphyromonadaceae;__;__	0	0	0		0	0	0		0	0		0	0	0.0555467	0		0.0179603	0.65184	0	0		0.0340599	0	0		Limonite>Control	2	0.0386261
k__Bacteria;p__Actinobacteria;c__Actinobacteria;o__Actinomycetales;f__Microbacteriaceae;g__Frigoribacterium;s__	0.0209118	0.155103	0.0859959		0.0505732	0	0		0	0		0.0780568	0.243807	3.66608	0.205071		0.308319	0.272665	0.119964	0.106961		0.0908265	0.200878	0.0844505		Limonite>Control	4	0.0386261
k__Bacteria;p__Proteobacteria;c__Gammaproteobacteria;o__Pseudomonadales;f__Moraxellaceae;g__Enhydrobacter;s__	0.2133	0.0344673	0.211682		0	0	0.0281637		0	0		0.477524	0.400325	0.178543	2.32414		0.457988	0.668882	0.206834	0.506006		0.465486	0.379921	0.277983		Limonite>Control	3	0.0386261
k__Bacteria;p__Proteobacteria;c__Gammaproteobacteria;o__Alteromonadales;f__Idiomarinaceae;g__Pseudidiomarina;s__	0	0	0		0	0	0		0	0		0	0.0150498	0.0357086	0		0	0.0255624	0	0		0	0	0		Limonite>Control	3	0.0386261
k__Bacteria;p__Verrucomicrobia;c__Verruco-5;o__LD1-PB3;f__;g__;s__	0	0	0		0	0	0		0	0		0	0.0180598	0.0119029	0		0	0	0	0		0	0	0		Control>Limonite	1	0.0386261
k__Bacteria;p__Proteobacteria;c__Gammaproteobacteria;o__Aeromonadales;f__Aeromonadaceae;__;__	0	0	0		0	0	0		0	0		0	0.0210697	0.00793525	0		0	0	0	0		0	0	0		Limonite>Control	3	0.0386261
k__Bacteria;p__Bacteroidetes;c__Flavobacteriia;o__Flavobacteriales;f__Flavobacteriaceae;g__Gelidibacter;s__	0	1.17534	0		0	0	0		0	0		0	0	0.575306	0		0	0	0	0		0.00756888	0	0		Limonite>Control	3	0.0386261
k__Bacteria;p__Actinobacteria;c__Actinobacteria;o__Actinomycetales;f__Dermabacteraceae;g__Brachybacterium;s__conglomeratum	0	0.0172337	0		0	0	0		0	0		0	0	0	0.0093214		0	0	0	0		0	0	0		Limonite>Control	3	0.0386261
k__Bacteria;p__Acidobacteria;c__Solibacteres;o__Solibacterales;f__;g__;s__	0	0.0172337	0.0628432		0	0	0		0	0		0.0137747	0.084279	0.0396762	0.0559284		0.21253	0.042604	0.0744602	0.242718		0	0.0327518	0.0246314		Limonite>Control	2	0.0386261
k__Bacteria;p__Bacteroidetes;c__Bacteroidia;o__Bacteroidales;f__Porphyromonadaceae;g__;s__	0	0	0		0	0	0		0	0		0	0.00902989	0.0238057	0		0.0179603	0.0766871	0	0		0.0227066	0	0			3	0.0386261
k__Bacteria;p__Actinobacteria;c__Actinobacteria;o__Actinomycetales;f__Cellulomonadaceae;g__Demequina;s__	0	0	0.0595356		0	0	0		0	0		0	0	0	0		0	0.136333	0	0		0.0794732	0	0		Limonite>Control	6	0.0386261
k__Bacteria;p__Bacteroidetes;c__Cytophagia;o__Cytophagales;f__Cyclobacteriaceae;g__;s__	0	0	0		0	0	0		0	0		0	0.00902989	0	0		0	0	0	0		0.0189222	0	0		Limonite>Control	3	0.0386261
k__Bacteria;p__Proteobacteria;c__Betaproteobacteria;o__Burkholderiales;f__Oxalobacteraceae;g__Janthinobacterium;s__	0	0	0		0	0	0		0	0		0	0.00902989	0	0		0	0	0	0		0.0378444	0	0		Limonite>Control	2	0.0386261
k__Bacteria;p__Firmicutes;c__Clostridia;o__Clostridiales;f__[Tissierellaceae];g__ph2;s__	0.150565	0	0		1.10418	0.316605	0.62899		1.12702	0.385972		0.0688737	0.0963188	0.0595144	0		0.143682	0.102249	0.182014	0.250946		0.0302755	0	0		Limonite>Control	2	0.0386261
k__Bacteria;p__Bacteroidetes;c__Bacteroidia;o__Bacteroidales;f__Marinilabiaceae;g__;s__	4.08616	0.437735	0.357214		1.39919	0.138287	0.1549		0.0855961	0.377672		1.22136	2.12202	2.06316	5.15474		2.28096	1.9896	1.91528	1.90472		1.46458	8.27747	1.594		Limonite>Control	2	0.0386261
k__Bacteria;p__Proteobacteria;c__Gammaproteobacteria;o__Pseudomonadales;f__Pseudomonadaceae;g__Pseudomonas;s__stutzeri	0	0	0		0	0	0		0	0		0	0	0	0		0.00598677	0	0	0		0.0113533	0	0		Limonite>Control	5	0.0386261
k__Bacteria;p__Firmicutes;c__Bacilli;o__Lactobacillales;f__Lactobacillaceae;g__Pediococcus;s__	0	0	0		0	0	0		0	0		0	0	0	0		0.0239471	0	0	0.032911		0	0	0		Control>Limonite	1	0.0386261
k__Bacteria;p__Firmicutes;c__Clostridia;o__Clostridiales;f__Lachnospiraceae;g__Roseburia;__	0	0	0		0	0	0		0	0		0	0	0.115061	0.0434999		0.0299338	0.200239	0	0		0.0681199	0	0		Limonite>Control	4	0.0386261
k__Bacteria;p__Proteobacteria;c__Gammaproteobacteria;o__Alteromonadales;f__[Chromatiaceae];g__Rheinheimera;s__perlucida	0	0	0		0	0	0		0	0		0	0	0.198381	0.0341785		0.0179603	0.907464	0	0		0.0983954	0	0		Limonite>Control	3	0.0386261
k__Bacteria;p__Proteobacteria;c__Betaproteobacteria;o__Burkholderiales;f__Comamonadaceae;g__Pelomonas;s__puraquae	0	0.0172337	0		0	0	0		0	0		0	0.0180598	0	0		0	0.204499	0	0		0	0	0		Limonite>Control	3	0.0386261
k__Bacteria;p__Proteobacteria;c__Gammaproteobacteria;o__Xanthomonadales;f__Xanthomonadaceae;g__Pseudoxanthomonas;s__kaohsiungensis	0	0	0		0	0	0		0	0		0	0	0	0		0	0	0	0.00822774		0.0227066	0	0		Limonite>Control	4	0.0386261
k__Bacteria;p__Actinobacteria;c__Thermoleophilia;o__Gaiellales;f__AK1AB1_02E;g__;s__	0.0083647	0.0275738	0.0099226		0	0	0.00938791		0	0		0	0.204677	0.0595144	0.0497141		0.19457	0.0127812	0.01241	0.0452526		0.0189222	0.00655036	0.337802		Control>Limonite	6	0.0386261
k__Bacteria;p__Proteobacteria;c__Gammaproteobacteria;o__Vibrionales;f__Vibrionaceae;g__Vibrio;s__rumoiensis	0	0	0		0	0	0		0	0		0	0.0662192	0.103158	0.0745712		0.0598677	0.0596455	0	0.139872		0	0	0		Control>Limonite	6	0.0386261
k__Bacteria;p__Firmicutes;c__Clostridia;o__Clostridiales;f__Peptococcaceae;__;__	0	0	0		0	0	0		0	0		0	0	0	0		0	0.0255624	0	0.00822774		0.0416288	0	0		Limonite>Control	3	0.0386261
k__Bacteria;p__Proteobacteria;c__Deltaproteobacteria;o__Bdellovibrionales;f__Bacteriovoracaceae;g__;s__	0	0	0		0	0	0		0	0		0	0.0722391	0.122996	0.0186428		0.137696	0.161895	0	0		0.0340599	0.00436691	0		Limonite>Control	6	0.0386261
k__Bacteria;p__Actinobacteria;c__Actinobacteria;o__Actinomycetales;f__Mycobacteriaceae;g__Mycobacterium;s__	0.163112	0.089615	0.105841		0.126433	0.00727829	0.0281637		0	0		0.0459158	0.192638	0.420568	1.11857		0.532822	0.119291	0.169604	0.250946		0.242204	0.255464	0.151307		Limonite>Control	6	0.0386261
k__Bacteria;p__Firmicutes;c__Clostridia;o__Clostridiales;f__Clostridiaceae;g__Clostridium;s__perfringens	2.64325	0.654879	1.07826		1.78692	0.0800611	0.413068		0.941557	0.215812		4.17375	13.4455	3.65418	9.62279		2.70003	5.52147	3.03632	5.06418		4.00394	1.81663	2.17108		Limonite>Control	2	0.0386261
k__Bacteria;p__Actinobacteria;c__Actinobacteria;o__Actinomycetales;f__Yaniellaceae;g__Yaniella;s__	0	0	0		0	0	0		0	0.0207512		0	0.0210697	0.126964	0		0.0239471	0.349352	0	0		0.0340599	0	0		Limonite>Control	5	0.0386261
k__Bacteria;p__Actinobacteria;c__Actinobacteria;o__Actinomycetales;f__Dermabacteraceae;g__;s__	0	0	0		0	0	0		0	0		0	0	0	0.0807855		0	0	0	0.0534803		0	0	0		Limonite>Control	2	0.0386261
k__Bacteria;p__Proteobacteria;c__Gammaproteobacteria;o__Aeromonadales;f__Aeromonadaceae;g__Oceanisphaera;s__	0	0	0		0	0	0		0	0		0	0	0	0.0155357		0	0	0	0		0.0416288	0	0		Limonite>Control	3	0.0386261
k__Bacteria;p__Firmicutes;c__Bacilli;o__Bacillales;f__Staphylococcaceae;g__Staphylococcus;s__sciuri	0.0878294	0.0103402	0.0562281		0.059002	0.00727829	0		0	0.0290517		0.0596905	0.313036	2.083	1.44792		0.170623	0.230061	0.248201	0.38259		0.333031	0.48036	0.411696		Limonite>Control	2	0.0386261
k__Bacteria;p__Proteobacteria;c__Alphaproteobacteria;o__Rhizobiales;f__Rhizobiaceae;__;__	0.0125471	0.0206804	0		0	0	0		0	0		0	0.114379	0	0.0901069		0.18559	0.0596455	0.0413668	0.0987329		0.0227066	0	0.123157		Limonite>Control	2	0.0386261
k__Bacteria;p__Proteobacteria;c__Alphaproteobacteria;o__Rhodobacterales;f__Rhodobacteraceae;g__Paracoccus;__	0.0083647	0.0137869	0		0	0	0		0	0		0	0.0481594	0.0396762	0.0248571		0.152663	0.0170416	0.0248201	0.111075		0.0908265	0	0.031669		Limonite>Control	3	0.0386261
k__Bacteria;p__Proteobacteria;c__Alphaproteobacteria;o__Sphingomonadales;f__Sphingomonadaceae;g__Sphingopyxis;s__	0.0376412	0.0620412	0		0	0	0		0	0		0.08724	0.0963188	0.194414	0.164678		0.164636	0.102249	0	0.296199		0	0.148475	0.0527816		Limonite>Control	3	0.0386261
k__Bacteria;p__Firmicutes;c__Clostridia;o__Clostridiales;f__[Acidaminobacteraceae];g__Guggenheimella;s__	0	0	0		0	0	0		0	0		0	0.135448	0	0		0.0868082	0	0	0.0822774		0	0	0.0633379		Limonite>Control	3	0.0386261
k__Bacteria;p__Firmicutes;c__Clostridia;o__Clostridiales;f__[Tissierellaceae];g__Finegoldia;s__	3.73902	1.50622	2.33512		4.27343	0.0436697	0.934097		0.546864	0.780245		11.9427	16.1816	18.7629	12.9101		6.46571	13.8889	7.52875	7.42554		5.3512	6.65517	3.89176		Limonite>Control	5	0.0386261
k__Bacteria;p__Proteobacteria;c__Betaproteobacteria;o__Burkholderiales;f__Alcaligenaceae;g__Alcaligenes;s__faecalis	0	0	0		0	0	0		0	0		0	0	0	0		0	0.021302	0	0		0	0	0.0387065		Limonite>Control	5	0.0386261
k__Bacteria;p__BRC1;c__PRR-11;o__;f__;g__;s__	0	0.0792748	0		0	0	0		0	0		0	0.0210697	0.432471	0		0	0.0511247	0	0		0.0264911	0	0		Limonite>Control	3	0.0386261
k__Bacteria;p__Bacteroidetes;c__Flavobacteriia;o__Flavobacteriales;f__Flavobacteriaceae;g__Aequorivita;s__	0	0.00689346	0		0	0	0		0	0		0	0	0	0		0	0	0	0		0	0	0		Limonite>Control	3	0.0386261
k__Bacteria;p__Tenericutes;c__Mollicutes;o__Acholeplasmatales;f__Acholeplasmataceae;g__Acholeplasma;s__laidlawii	0	0.00689346	0		0	0	0		0	0		0	0	0	0		0	0	0	0		0	0	0		Limonite>Control	3	0.0386261
k__Bacteria;p__Proteobacteria;c__Epsilonproteobacteria;o__Campylobacterales;f__Campylobacteraceae;g__Arcobacter;s__cryaerophilus	0	0.0344673	0		0	0	0		0	0		0	0	0	0		0	0	0	0		0	0	0		Limonite>Control	5	0.0386261
k__Bacteria;p__Bacteroidetes;c__Sphingobacteriia;o__Sphingobacteriales;f__Sphingobacteriaceae;g__;s__	0	0.0103402	0		0	0	0		0	0		0	0	0	0		0	0	0	0		0	0	0		Limonite>Control	3	0.0386261
k__Bacteria;p__Proteobacteria;c__Gammaproteobacteria;o__Legionellales;__;__;__	0	0.00689346	0		0	0	0		0	0		0	0	0	0		0	0	0	0		0	0	0		Limonite>Control	3	0.0386261
k__Bacteria;p__Proteobacteria;c__Alphaproteobacteria;o__Rhizobiales;f__Beijerinckiaceae;__;__	0	0.0172337	0		0	0	0		0	0		0	0	0	0		0	0	0	0		0	0	0		Limonite>Control	3	0.0386261
k__Bacteria;p__Proteobacteria;c__Gammaproteobacteria;o__Oceanospirillales;f__Halomonadaceae;g__;s__	0	0.0206804	0		0	0	0		0	0		0	0	0	0		0	0	0	0		0	0	0		Limonite>Control	3	0.0386261
k__Bacteria;p__Proteobacteria;c__Alphaproteobacteria;o__Rhodospirillales;f__Acetobacteraceae;g__;s__	0	0.0103402	0		0	0	0		0	0		0	0	0	0		0	0	0	0		0	0	0		Limonite>Control	2	0.0386261
k__Bacteria;p__Proteobacteria;c__Alphaproteobacteria;o__Rhodobacterales;f__Rhodobacteraceae;g__Anaerospora;s__	0	0.00689346	0		0	0	0		0	0		0	0	0	0		0	0	0	0		0	0	0		Limonite>Control	3	0.0386261
k__Bacteria;p__Proteobacteria;c__Gammaproteobacteria;o__Pasteurellales;f__Pasteurellaceae;g__Bibersteinia;__	0	0.0551477	0		0	0	0		0	0		0	0	0	0		0	0	0	0		0	0	0			2	0.0386261
k__Bacteria;p__Bacteroidetes;c__[Rhodothermi];o__[Rhodothermales];f__[Balneolaceae];g__;s__	0	0.00689346	0		0	0	0		0	0		0	0	0	0		0	0	0	0		0	0	0		Limonite>Control	6	0.0386261
k__Bacteria;p__Tenericutes;c__Mollicutes;o__Anaeroplasmatales;f__Anaeroplasmataceae;__;__	0	0.0275738	0		0	0	0		0	0		0	0	0	0		0	0	0	0		0	0	0		Limonite>Control	6	0.0386261
k__Bacteria;p__Firmicutes;c__Clostridia;o__Clostridiales;f__Lachnospiraceae;g__Coprococcus;__	0	0.0137869	0		0	0	0		0	0		0	0	0	0		0	0	0	0		0	0	0		Limonite>Control	6	0.0386261
k__Bacteria;p__Cyanobacteria;c__Chloroplast;o__Cryptophyta;f__;g__;s__	0	0.0103402	0		0	0	0		0	0		0	0	0	0		0	0	0	0		0	0	0		Limonite>Control	2	0.0386261
k__Bacteria;p__Proteobacteria;c__Betaproteobacteria;o__Rhodocyclales;f__Rhodocyclaceae;g__Propionivibrio;s__	0	0.00689346	0		0	0	0		0	0		0	0	0	0		0	0	0	0		0	0	0		Limonite>Control	3	0.0386261
k__Bacteria;p__Actinobacteria;c__Actinobacteria;o__Actinomycetales;f__Microbacteriaceae;g__Pseudoclavibacter;s__bifida	0	0.0551477	0		0	0	0		0	0		0	0	0	0		0	0	0	0		0	0	0		Limonite>Control	2	0.0386261
k__Bacteria;p__Bacteroidetes;c__Sphingobacteriia;o__Sphingobacteriales;f__Sphingobacteriaceae;__;__	0	0.00689346	0		0	0	0		0	0		0	0	0	0		0	0	0	0		0	0	0		Limonite>Control	5	0.0386261
k__Bacteria;p__Proteobacteria;c__Alphaproteobacteria;o__Rhizobiales;f__Hyphomicrobiaceae;g__Rhodoplanes;s__	0	0.0206804	0		0	0	0		0	0		0	0	0	0		0	0	0	0		0	0	0		Limonite>Control	2	0.0386261
k__Bacteria;p__Bacteroidetes;c__Flavobacteriia;o__Flavobacteriales;f__Cryomorphaceae;g__Cryomorpha;s__	0	0.00689346	0		0	0	0		0	0		0	0	0	0		0	0	0	0		0	0	0		Limonite>Control	6	0.0386261
k__Bacteria;p__Proteobacteria;c__Alphaproteobacteria;o__Caulobacterales;f__Caulobacteraceae;g__Brevundimonas;s__vesicularis	0	0.0137869	0		0	0	0		0	0		0	0	0	0		0	0	0	0		0	0	0		Limonite>Control	2	0.0386261
k__Bacteria;p__Cyanobacteria;c__Chloroplast;o__Stramenopiles;f__;g__;s__	0	0.0448075	0		0	0	0		0	0		0	0	0	0		0	0	0	0		0	0	0		Limonite>Control	5	0.0386261
k__Bacteria;p__Firmicutes;c__Bacilli;o__Lactobacillales;f__Enterococcaceae;g__Enterococcus;s__casseliflavus	0	0.0310206	0		0	0	0		0	0		0	0	0	0		0	0	0	0		0	0	0		Limonite>Control	2	0.0386261
k__Bacteria;p__Firmicutes;c__Clostridia;o__Clostridiales;f__Clostridiaceae;g__SMB53;s__	0	0.0172337	0		0	0	0		0	0		0	0	0	0		0	0	0	0		0	0	0		Limonite>Control	2	0.0386261
k__Bacteria;p__Proteobacteria;c__Gammaproteobacteria;o__Alteromonadales;f__Alteromonadaceae;g__BD2-13;s__	0	0.0275738	0		0	0	0		0	0		0	0	0	0		0	0	0	0		0	0	0		Limonite>Control	6	0.0386261
k__Bacteria;p__Firmicutes;c__Bacilli;o__Lactobacillales;f__Carnobacteriaceae;g__Carnobacterium;s__viridans	0	0.0448075	0		0	0	0		0	0		0	0	0	0.0217499		0	0	0	0		0.0416288	0	0		Limonite>Control	4	0.0386261
k__Bacteria;p__Firmicutes;c__Bacilli;o__Lactobacillales;f__Carnobacteriaceae;g__Desemzia;s__	0.0418235	0.00689346	0.0396904		0.0842886	0.0582263	0.0469395		0.185458	0.132808		0.0734653	0	0	0		0	0.0170416	0.119964	0		0.0794732	0	0		Limonite>Control	4	0.0386261
k__Bacteria;p__Proteobacteria;c__Gammaproteobacteria;o__Pasteurellales;f__Pasteurellaceae;g__Actinobacillus;s__	0	0.0448075	0		0	0	0		0	0		0	0.0300996	0	0.0528213		0.0628611	0.0639059	0	0.0617081		0.0340599	0	0.0211126		Limonite>Control	5	0.0386261
k__Bacteria;p__Actinobacteria;c__Actinobacteria;o__Actinomycetales;f__Beutenbergiaceae;g__Salana;s__multivorans	0	0.237824	0.68466		0.214936	0	0		0.128394	0		0.427017	1.02339	1.27361	0.497141		1.33804	0.336571	0.463308	0.259174		0.507115	0.510928	0.376509		Limonite>Control	5	0.0386261
k__Bacteria;p__Proteobacteria;c__Gammaproteobacteria;o__Aeromonadales;f__Aeromonadaceae;g__Zobellella;s__taiwanensis	0	0.0344673	0.0132301		0	0	0		0	0		0.0413242	0.0632092	0.170608	0		0.0359206	0.379175	0.0165467	0.123416		0.094611	0	0		Limonite>Control	5	0.0386261
k__Bacteria;p__Actinobacteria;c__Actinobacteria;o__Actinomycetales;f__Dermabacteraceae;g__Helcobacillus;s__massiliensis	0	0	0		0	0	0		0	0		0	0	0	0		0	0.0170416	0	0		0.151378	0	0.0246314		Limonite>Control	2	0.0386261
k__Bacteria;p__Proteobacteria;c__Betaproteobacteria;o__Burkholderiales;f__Comamonadaceae;g__Acidovorax;__	0	0	0		0	0	0		0	0		0	0	0.0436439	0		0.0568743	0.042604	0	0		0.0491977	0	0		Limonite>Control	2	0.0386261
k__Bacteria;p__Actinobacteria;c__Actinobacteria;o__Actinomycetales;f__Jonesiaceae;g__;s__	0	0	0		0	0	0		0	0		0	0.0300996	0	0		0	0	0	0		0	0	0.0422253		Limonite>Control	3	0.0386261
k__Bacteria;p__Proteobacteria;c__Betaproteobacteria;o__Burkholderiales;f__Comamonadaceae;g__Pelomonas;s__	0	0	0		0	0	0		0	0		0	0.0150498	0	0.0279642		0	0	0	0		0	0	0		Limonite>Control	2	0.0386261
k__Bacteria;p__Proteobacteria;c__Alphaproteobacteria;o__Caulobacterales;f__Caulobacteraceae;g__Brevundimonas;__	0	0.0103402	0		0	0.025474	0		0	0		0	0	0	0		0	0	0	0		0	0	0		Limonite>Control	3	0.0386261
k__Bacteria;p__Actinobacteria;c__Actinobacteria;o__Actinomycetales;f__Actinomycetaceae;g__N09;s__	0	0.0999552	0		0	0.0181957	0		0	0		0	0	0	0		0	0	0	0		0	0	0		Limonite>Control	5	0.0386261
k__Bacteria;p__Actinobacteria;c__Actinobacteria;o__Actinomycetales;f__Intrasporangiaceae;g__;s__	0	0.0103402	0		0	0.0145566	0		0	0		0	0	0	0		0	0	0	0		0	0	0		Limonite>Control	5	0.0386261
k__Bacteria;p__Proteobacteria;c__Alphaproteobacteria;o__Rhizobiales;f__Beijerinckiaceae;g__Chelatococcus;s__	0.154747	0.127529	0.0396904		0.459373	0.342079	0.488171		0.770365	0.315418		0.647413	0.282937	0.0833201	0.121178		0.502889	0.144853	0.711508	0.431957		0.790948	0.0611367	0.102044		Limonite>Control	5	0.0386261
k__Bacteria;p__Proteobacteria;c__Betaproteobacteria;o__Methylophilales;f__Methylophilaceae;g__Methylotenera;s__mobilis	0	0.0620412	0.049613		0	0	0		0	0		0	0.207687	0	0.114964		0.224504	0.170416	0.0248201	0.172783		0.0227066	0	0.309652		Limonite>Control	3	0.0386261
k__Bacteria;p__Proteobacteria;c__Gammaproteobacteria;o__Pseudomonadales;f__Pseudomonadaceae;g__Pseudomonas;s__alcaligenes	0	0	0		0	0	0		0	0		0	0.141468	0.0238057	0.0403927		0.463975	0	0.0785968	0.30854		0	0.0349353	0.0351877		Limonite>Control	3	0.0386261
k__Bacteria;p__Firmicutes;c__Bacilli;o__Lactobacillales;f__Streptococcaceae;g__Streptococcus;s__luteciae	0	0	0		0	0	0		0	0		0	0	0.115061	0		0	0.191718	0.0248201	0		0.109749	0	0		Limonite>Control	4	0.0386261
k__Bacteria;p__Proteobacteria;c__Alphaproteobacteria;o__Rhizobiales;f__Brucellaceae;__;__	0	0	0.0198452		0	0	0		0	0		0	0.0541793	0.714172	0		0	0.0809475	0	0.0164555		0.0302755	0	0		Limonite>Control	3	0.0386261
k__Bacteria;p__Proteobacteria;c__Betaproteobacteria;o__Burkholderiales;f__Alcaligenaceae;g__Advenella;s__faeciporci	0	0.0413608	0		0	0	0		0	0		0	0	0	0		0	0.11077	0	0.0287971		0	0	0		Limonite>Control	3	0.0386261
k__Bacteria;p__Actinobacteria;c__Actinobacteria;o__Actinomycetales;f__Corynebacteriaceae;g__Corynebacterium;s__variabile	0	0	0		0	0	0		0	0		0	0	0.0595144	0		0.0269405	0.102249	0	0		0.10218	0.0218345	0		Limonite>Control	4	0.0386261
k__Bacteria;p__Proteobacteria;c__Gammaproteobacteria;o__Alteromonadales;f__Alteromonadaceae;g__Marinobacter;s__	0	0	0		0.0168577	0	0.0234698		0.00951068	0.0207512		0	0	0	0		0	0	0	0		0	0	0		Limonite>Control	6	0.0386261
k__Bacteria;p__Proteobacteria;c__Alphaproteobacteria;o__Rhizobiales;f__Phyllobacteriaceae;g__Aliihoeflea;s__aestuarii	0	0	0		0	0	0		0	0		0	0	0	0		0.134702	0	0	0		0	0	0.0351877		Limonite>Control	5	0.0386261
k__Bacteria;p__Tenericutes;c__Mollicutes;__;__;__;__	0	0	0		0	0	0		0	0		0	0	0	0		0.00898015	0	0	0		0	0	0.00703755		Limonite>Control	5	0.0386261
k__Bacteria;p__Bacteroidetes;c__Cytophagia;o__Cytophagales;f__Cyclobacteriaceae;g__Algoriphagus;s__terrigena	0	0.0206804	0		0	0	0		0	0		0	0	0.0277734	0		0	0.00852079	0	0		0	0	0		Limonite>Control	3	0.0386261
k__Bacteria;p__Firmicutes;c__Bacilli;o__Lactobacillales;f__Carnobacteriaceae;g__Granulicatella;s__	0	0.0413608	0		0	0	0		0	0		0	0.0120399	0	0		0	0	0	0		0.0908265	0	0		Limonite>Control	5	0.0386261
k__Bacteria;p__Actinobacteria;c__Actinobacteria;o__Actinomycetales;f__Intrasporangiaceae;g__Ornithinimicrobium;__	0	0.0344673	0		0.0168577	0	0		0	0		0	0	0	0		0	0	0	0		0	0	0		Limonite>Control	4	0.0386261
k__Bacteria;p__Proteobacteria;c__Gammaproteobacteria;o__Alteromonadales;f__Idiomarinaceae;g__Pseudidiomarina;s__homiensis	0	0.00689346	0		0	0	0		0	0		0	0.00601993	0	0		0	0	0	0		0.0302755	0	0		Limonite>Control	3	0.0386261
k__Bacteria;p__Proteobacteria;c__Alphaproteobacteria;o__Rhizobiales;f__Methylobacteriaceae;g__Methylobacterium;__	0.0292765	0.110295	0.0198452		0	0	0		0	0		0	0.138458	0.253928	0.046607		0.188583	0.166155	0.0289567	0.246832		0	0	0.179457		Limonite>Control	2	0.0386261
k__Bacteria;p__Firmicutes;c__Bacilli;o__Bacillales;f__Sporolactobacillaceae;g__Sporolactobacillus;s__	0	0	0		0	0	0		0	0		0	0	0.0119029	0		0	0	0	0		0	0	0		Limonite>Control	5	0.0386261
k__Bacteria;p__Actinobacteria;c__Actinobacteria;o__Actinomycetales;f__Actinomycetaceae;g__Actinomyces;s__hyovaginalis	0	0	0		0	0	0		0	0		0	0	0.0158705	0		0	0	0	0		0	0	0		Limonite>Control	4	0.0386261
k__Bacteria;p__Firmicutes;c__Clostridia;o__Clostridiales;f__Lachnospiraceae;g__Dorea;__	0	0	0		0	0	0		0	0		0	0	0.00793525	0		0	0	0	0		0	0	0		Limonite>Control	3	0.0386261
k__Bacteria;p__Actinobacteria;c__Actinobacteria;o__Actinomycetales;f__Brevibacteriaceae;g__Brevibacterium;__	0	0	0		0	0	0		0	0		0	0	0.00793525	0		0	0	0	0		0	0	0		Limonite>Control	4	0.0386261
k__Bacteria;p__Proteobacteria;c__Gammaproteobacteria;o__Alteromonadales;__;__;__	0	0	0		0	0	0		0	0		0	0	0.0198381	0		0	0.0894683	0	0		0.0378444	0	0.0211126		Limonite>Control	4	0.0386261
k__Bacteria;p__Proteobacteria;c__Gammaproteobacteria;o__Legionellales;f__Legionellaceae;g__;s__	0	0	0		0	0	0		0	0		0	0	0.0158705	0		0	0	0	0		0	0	0		Limonite>Control	4	0.0386261
k__Bacteria;p__Proteobacteria;c__Gammaproteobacteria;o__Pseudomonadales;f__Moraxellaceae;__;__	0	0	0		0	0	0		0	0		0	0	0.0674496	0		0	0	0	0		0	0	0			2	0.0386261
k__Bacteria;p__Proteobacteria;c__Betaproteobacteria;o__Neisseriales;f__Neisseriaceae;g__Neisseria;__	0	0	0		0	0	0		0	0		0	0	0.00793525	0		0	0	0	0		0	0	0			6	0.0386261
k__Bacteria;p__Proteobacteria;c__Alphaproteobacteria;o__Sphingomonadales;f__Sphingomonadaceae;g__Sphingobium;s__	0	0	0		0	0	0		0	0		0	0	0.0158705	0		0	0	0	0		0	0	0		Limonite>Control	2	0.0386873
k__Bacteria;p__Proteobacteria;c__Alphaproteobacteria;o__Sphingomonadales;f__;g__;s__	0	0	0		0	0	0		0	0		0	0	0.00793525	0		0	0	0	0		0	0	0		Limonite>Control	6	0.0386873
k__Bacteria;p__Proteobacteria;c__Betaproteobacteria;o__Burkholderiales;f__Comamonadaceae;g__Lampropedia;s__	0	0	0		0	0	0		0	0		0	0	0.0238057	0		0	0	0	0		0	0	0		Limonite>Control	5	0.0386873
k__Bacteria;p__Proteobacteria;c__Gammaproteobacteria;o__Pseudomonadales;f__Pseudomonadaceae;g__;s__	0	0	0		0	0	0		0	0		0	0	0.0119029	0		0	0	0	0		0	0	0		Limonite>Control	2	0.0386873
k__Bacteria;p__Bacteroidetes;c__Bacteroidia;o__Bacteroidales;f__Porphyromonadaceae;g__Porphyromonas;s__endodontalis	0	0	0		0	0	0		0	0		0	0	0.031741	0		0	0	0	0		0	0	0		Limonite>Control	4	0.0386873
k__Bacteria;p__Proteobacteria;c__Gammaproteobacteria;o__Xanthomonadales;f__Xanthomonadaceae;g__Luteibacter;s__rhizovicinus	0	0	0		0	0	0		0	0		0	0	0.0515791	0		0	0	0	0		0	0	0		Limonite>Control	4	0.0386873
k__Bacteria;p__Proteobacteria;c__Gammaproteobacteria;o__Vibrionales;f__Vibrionaceae;g__Vibrio;__	0	0	0		0	0	0		0	0		0	0	0.0198381	0		0	0	0	0		0	0	0		Limonite>Control	4	0.0386873
k__Bacteria;p__Bacteroidetes;c__Bacteroidia;o__Bacteroidales;f__[Odoribacteraceae];g__Butyricimonas;s__	0	0	0		0	0	0		0	0		0	0	0.0872877	0		0	0	0	0		0	0	0		Limonite>Control	2	0.0386873
k__Bacteria;p__Firmicutes;c__Bacilli;o__Bacillales;f__Planococcaceae;__;__	0	0.0103402	0		0	0	0		0	0		0	0	0	0		0	0	0	0.0164555		0.314108	0	0		Limonite>Control	3	0.0386873
k__Bacteria;p__Elusimicrobia;c__Elusimicrobia;o__Elusimicrobiales;f__;g__;s__	0.464241	0.299866	1.1841		0.143291	0	0.0328577		0.0951068	0		0.303044	0.544803	0.273766	0.720855		1.90679	0.447342	0.260611	0.855685		1.0218	0.788227	0.710792		Control>Limonite	6	0.0386873
k__Bacteria;p__Proteobacteria;c__Alphaproteobacteria;o__Rhizobiales;f__Rhizobiaceae;g__Rhizobium;__	0	0.0344673	0.274525		0.0337154	0	0.00938791		0	0		0.0826484	0.111369	0.0476115	0.282749		0.149669	0.0468643	0.0992802	0.0370248		0.0378444	0.31005	0.0387065		Limonite>Control	6	0.0386873
k__Bacteria;p__Proteobacteria;c__Alphaproteobacteria;o__Sphingomonadales;f__Sphingomonadaceae;g__Sphingomonas;s__wittichii	0	0	0		0	0	0		0	0		0	0	0.0119029	0		0	0	0	0		0	0.00436691	0		Limonite>Control	4	0.0386873
k__Bacteria;p__Actinobacteria;c__Actinobacteria;o__Actinomycetales;f__Sanguibacteraceae;g__Sanguibacter;s__	0	0	0		0	0	0.0140819		0	0		0.101015	0.081269	0.063482	0.351106		0.137696	0.174676	0	0.164555		0	0.0349353	0		Limonite>Control	3	0.0386873
k__Bacteria;p__Firmicutes;c__Bacilli;o__Bacillales;f__Bacillaceae;__;__	0	0	0.0198452		0	0	0		0	0		0	0	0.0476115	0		0	0.293967	0	0.0246832		0.0340599	0	0		Limonite>Control	3	0.0386873
k__Bacteria;p__Firmicutes;c__Clostridia;o__Clostridiales;f__Clostridiaceae;g__Clostridium;s__neonatale	0	0	0.0595356		0	0	0		0	0		0	0.00601993	0.063482	0		0.134702	0.447342	0	0		0.0227066	0	0		Limonite>Control	3	0.0386873
k__Bacteria;p__Proteobacteria;c__Alphaproteobacteria;o__Rhizobiales;f__Aurantimonadaceae;g__;s__	0.0250941	0.0275738	0		0.101146	0.0327523	0		0.166437	0.0332019		0.165297	0.0240797	0	0		0	0	0.144784	0.0123416		0.0567666	0	0		Limonite>Control	3	0.0387336
k__Bacteria;p__Proteobacteria;c__Deltaproteobacteria;o__Bdellovibrionales;f__Bacteriovoracaceae;g__Bacteriovorax;s__	0	0	0		0	0	0		0	0		0	0	0	0		0.0149669	0	0	0		0	0	0		Limonite>Control	3	0.0387336
k__Bacteria;p__Armatimonadetes;c__Armatimonadia;o__Armatimonadales;f__Armatimonadaceae;g__;s__	0	0	0		0	0	0		0	0		0	0	0	0		0.00598677	0	0	0		0	0	0		Limonite>Control	6	0.0391022
k__Bacteria;p__Proteobacteria;c__Betaproteobacteria;o__Neisseriales;f__Neisseriaceae;g__Neisseria;s__	0	0	0		0	0	0		0	0		0	0	0	0		0.00898015	0	0	0		0	0	0		Limonite>Control	6	0.0391022
k__Bacteria;p__Proteobacteria;c__Alphaproteobacteria;o__Rhizobiales;f__Beijerinckiaceae;g__;s__	0	0	0		0	0	0		0	0		0	0	0	0		0.038914	0	0	0		0	0	0		Limonite>Control	2	0.0391022
k__Bacteria;p__Proteobacteria;c__Betaproteobacteria;o__Burkholderiales;f__Comamonadaceae;g__Aquabacterium;s__	0	0	0		0	0	0		0	0		0	0	0	0		0.038914	0	0	0		0	0	0		Limonite>Control	2	0.0391022
k__Bacteria;p__Proteobacteria;c__Gammaproteobacteria;o__Xanthomonadales;f__Sinobacteraceae;g__Steroidobacter;s__	0.100376	0.144763	0.413442		0.101146	0.0109174	0.0187758		0	0		0.169888	0.186618	0.0991906	0.323142		0.853115	0.234322	0.132374	0.213921		0.314108	0.377738	0.249833		Limonite>Control	3	0.0393882
k__Bacteria;p__Bacteroidetes;c__Bacteroidia;o__Bacteroidales;f__Porphyromonadaceae;g__Parabacteroides;s__	0	0	0		0	0	0		0	0		0	0	0	0		0.0449008	0	0	0		0	0	0		Limonite>Control	4	0.0399131
k__Bacteria;p__Firmicutes;c__Bacilli;o__Lactobacillales;f__Lactobacillaceae;g__Lactobacillus;s__helveticus	0	0	0		0	0	0		0	0		0	0	0	0		0.0209537	0	0	0		0	0	0		Limonite>Control	4	0.0399131
k__Bacteria;p__Gemmatimonadetes;c__Gemm-3;o__;f__;g__;s__	0	0	0		0	0	0		0	0		0	0	0	0		0.0119735	0	0	0		0	0	0		Limonite>Control	4	0.0399131
k__Bacteria;p__Proteobacteria;c__Alphaproteobacteria;o__Rhodospirillales;f__Rhodospirillaceae;g__Phaeospirillum;s__	0	0	0		0	0	0		0	0		0	0	0	0		0.0269405	0	0	0		0	0	0		Limonite>Control	4	0.0399131
k__Bacteria;p__Firmicutes;__;__;__;__;__	0	0	0		0	0	0		0	0		0	0	0	0		0.0478942	0	0	0		0	0	0		Limonite>Control	2	0.0399131
k__Bacteria;p__Proteobacteria;c__Betaproteobacteria;o__Neisseriales;f__Neisseriaceae;__;__	0	0	0		0	0	0		0	0		0	0	0	0		0.0209537	0	0	0		0	0	0		Limonite>Control	2	0.0399131
k__Bacteria;p__Proteobacteria;c__Gammaproteobacteria;o__Pseudomonadales;f__Moraxellaceae;g__;s__	0	0	0		0	0	0		0	0		0	0	0	0		0.0658545	0	0	0		0	0	0			3	0.0399131
k__Bacteria;p__Proteobacteria;c__Alphaproteobacteria;o__Sphingomonadales;f__Erythrobacteraceae;g__;s__	0	0	0		0	0	0		0	0		0	0	0	0		0.0179603	0	0	0		0	0	0		Limonite>Control	6	0.0399686
k__Bacteria;p__Proteobacteria;c__Gammaproteobacteria;o__Legionellales;f__Legionellaceae;g__Legionella;s__	0.819741	0.137869	0.932725		0.720668	0.0545871	0.408374		0.180703	0.946254		2.03407	1.58625	0.908586	4.68245		1.19436	2.40286	1.68363	2.06516		1.36618	2.19219	0.355396		Limonite>Control	2	0.0402928
k__Bacteria;p__Actinobacteria;c__Actinobacteria;o__Actinomycetales;f__Dermatophilaceae;g__Piscicoccus;s__intestinalis	0	0	0		0	0	0		0	0		0	0	0	0		0.0119735	0	0	0		0	0	0		Limonite>Control	5	0.0409973
k__Bacteria;p__Proteobacteria;c__Gammaproteobacteria;o__Xanthomonadales;f__Xanthomonadaceae;g__Ignatzschineria;s__	0	0	0		0	0	0		0	0		0	0	0.0158705	0		0	0.0170416	0	0.0617081		0	0	0		Limonite>Control	5	0.0409973
k__Bacteria;p__Proteobacteria;c__Gammaproteobacteria;o__Xanthomonadales;f__Xanthomonadaceae;g__Stenotrophomonas;__	0	0	0		0	0	0		0	0		0.00918316	0	0	0		0	0.0170416	0	0		0	0	0		Limonite>Control	5	0.0409973
k__Bacteria;p__Firmicutes;c__Clostridia;o__Clostridiales;f__Clostridiaceae;g__Clostridium;s__kluyveri	0	0	0		0	0	0		0	0		0	0.0421395	0.107126	0		0	4.86111	0	0		0.00756888	0	0.0105563		Limonite>Control	2	0.0412532
k__Bacteria;p__Proteobacteria;c__Gammaproteobacteria;o__Pasteurellales;f__Pasteurellaceae;g__Bibersteinia;s__	0	0	0.0628432		0	0	0.0328577		0	0.00830048		0	0.0331096	0.349151	0.155357		0.0898015	1.73398	0.0496401	0.20158		0.321677	0	0		Limonite>Control	2	0.0420522
k__Bacteria;p__Firmicutes;c__Erysipelotrichi;o__Erysipelotrichales;f__Erysipelotrichaceae;g__[Eubacterium];s__	0	0	0		0	0	0		0	0		0	0	0	0.0124285		0	0.0127812	0	0.0452526		0	0	0		Limonite>Control	6	0.0421206
k__Bacteria;p__Bacteroidetes;c__Flavobacteriia;o__Flavobacteriales;f__Cryomorphaceae;g__Brumimicrobium;s__	0.0250941	0	0		0.0716453	0.0727829	0.0844912		0	0.182611		0.0275495	0.0451494	0	0		0.0868082	0	0.115827	0.0822774		0.143809	0	0			3	0.0425756
k__Bacteria;p__Firmicutes;c__Bacilli;o__Bacillales;f__Bacillaceae;g__Bacillus;s__	0	0.0310206	0		0.214936	0.243823	0		0.0332874	0.141108		0.0229579	0.0300996	0	0		0.0838148	0	0.0413668	0.123416		0.094611	0	0.0387065		Control>Limonite	1	0.04292
k__Bacteria;p__Actinobacteria;c__Actinobacteria;o__Actinomycetales;f__Dermatophilaceae;__;__	0	0	0		0	0	0		0	0		0	0	0	0		0	0	0	0		0.0340599	0.0218345	0		Limonite>Control	2	0.04292
k__Bacteria;p__Firmicutes;c__Clostridia;o__Clostridiales;f__Eubacteriaceae;g__Pseudoramibacter_Eubacterium;s__	0	0.0275738	0		0	0	0		0	0		0	0.0421395	0.0912554	0		0.0449008	0.383436	0	0		0.0832576	0.0589533	0		Limonite>Control	5	0.0448719
k__Bacteria;p__Actinobacteria;c__Nitriliruptoria;o__Nitriliruptorales;f__Nitriliruptoraceae;g__;s__	0	0.0413608	0		0	0	0.0187758		0	0		0	0	0.031741	0		0	0.11077	0	0		0.0794732	0	0		Limonite>Control	3	0.0448719
k__Bacteria;p__Actinobacteria;c__Acidimicrobiia;o__Acidimicrobiales;f__C111;g__;s__	0	0	0		0	0	0		0	0		0	0	0.190446	0		0	0	0	0		0	0	0.0140751		Limonite>Control	6	0.0456684
k__Bacteria;p__Proteobacteria;c__Deltaproteobacteria;o__Bdellovibrionales;f__Bdellovibrionaceae;g__Bdellovibrio;s__	0	0	0		0	0	0		0	0		0	0.0180598	0	0		0	0	0	0		0	0	0		Limonite>Control	6	0.0456684
k__Bacteria;p__Bacteroidetes;c__Flavobacteriia;o__Flavobacteriales;f__[Weeksellaceae];g__Bergeyella;s__zoohelcum	0	0	0		0	0	0		0	0		0	0.0361196	0	0		0	0	0	0		0	0	0			3	0.0461417
k__Bacteria;p__Proteobacteria;c__Alphaproteobacteria;o__Rhodospirillales;f__Acetobacteraceae;g__Roseomonas;s__massiliensis	0	0	0		0	0	0		0	0		0	0.0300996	0	0		0	0	0	0		0	0	0		Limonite>Control	2	0.04799
k__Bacteria;p__Verrucomicrobia;c__Opitutae;o__[Cerasicoccales];f__[Cerasicoccaceae];g__;s__	0	0	0		0	0	0		0	0		0	0.084279	0	0		0	0	0	0		0	0	0		Limonite>Control	2	0.04799
k__Bacteria;p__Firmicutes;c__Clostridia;o__Clostridiales;f__[Tissierellaceae];g__Helcococcus;s__	0	0	0		0	0	0		0	0		0	0.0481594	0	0		0	0	0	0		0	0	0			2	0.04799
k__Bacteria;p__Bacteroidetes;c__Bacteroidia;o__Bacteroidales;f__Bacteroidaceae;g__;s__	0	0	0		0	0	0		0	0		0	0.0481594	0	0		0	0	0	0		0	0	0		Limonite>Control	2	0.0506167
k__Bacteria;p__Proteobacteria;c__Betaproteobacteria;o__Ellin6067;f__;g__;s__	0	0	0		0	0	0		0	0		0	0.0120399	0	0		0	0	0	0		0	0	0		Limonite>Control	6	0.0517002
k__Bacteria;p__Proteobacteria;c__Betaproteobacteria;o__Neisseriales;f__Neisseriaceae;g__Neisseria;s__canis	0	0	0		0	0	0		0	0		0	0.0752491	0	0		0	0	0	0		0	0	0		Limonite>Control	2	0.0517002
k__Bacteria;p__Firmicutes;c__Bacilli;o__Lactobacillales;f__Aerococcaceae;g__Alkalibacterium;s__	0	0	0		0	0	0		0	0		0	0.0120399	0	0		0	0	0	0		0	0	0		Control>Limonite	6	0.05457
k__Bacteria;p__Proteobacteria;c__Betaproteobacteria;o__Burkholderiales;f__Burkholderiaceae;g__;s__	0	0	0		0	0	0		0	0		0	0.00601993	0	0		0	0	0	0		0	0	0		Control>Limonite	6	0.05457
k__Bacteria;p__Actinobacteria;c__Actinobacteria;o__Actinomycetales;f__Pseudonocardiaceae;g__Saccharopolyspora;s__	0	0	0		0	0	0		0	0		0	0.0120399	0	0		0	0	0	0		0	0	0		Control>Limonite	2	0.05457
k__Bacteria;p__Proteobacteria;c__Betaproteobacteria;o__Burkholderiales;f__Comamonadaceae;g__Schlegelella;s__	0	0	0		0	0	0		0	0		0	0	0	0.00621427		0	0	0	0		0	0	0.00703755		Control>Limonite	2	0.05457
k__Bacteria;p__Firmicutes;c__Clostridia;o__Clostridiales;f__Peptostreptococcaceae;g__[Clostridium];__	0	0	0		0	0	0		0	0		0	0.00902989	0	0		0	0	0	0		0	0	0		Limonite>Control	2	0.0549771
k__Bacteria;p__Bacteroidetes;c__Flavobacteriia;o__Flavobacteriales;f__Flavobacteriaceae;g__;s__	0	0	0		0	0	0		0	0		0	0.0180598	0	0		0	0	0	0		0	0	0		Limonite>Control	3	0.05853
k__Bacteria;p__Proteobacteria;c__Betaproteobacteria;o__Burkholderiales;f__Alcaligenaceae;__;__	0	0	0		0	0	0		0	0		0	0.0180598	0	0		0	0	0	0		0	0	0			3	0.0617344
k__Bacteria;p__TM7;c__TM7-3;o__CW040;f__;g__;s__	0	0	0		0	0	0		0	0		0	0.114379	0	0		0	0	0	0		0	0	0		Limonite>Control	2	0.0638982
k__Bacteria;p__Firmicutes;c__Bacilli;o__Lactobacillales;f__Streptococcaceae;g__Streptococcus;__	0	0	0		0	0	0		0	0		0	0.0150498	0	0		0	0	0	0		0	0	0			2	0.0657294
k__Bacteria;p__Firmicutes;c__Bacilli;o__Lactobacillales;__;__;__	0	0	0		0	0	0		0	0		0	0	0	0		0	0	0.0289567	0.0411387		0	0	0			2	0.0658889
k__Bacteria;p__Firmicutes;c__Clostridia;o__Clostridiales;f__Lachnospiraceae;g__Dorea;s__	0	0	0		0	0	0		0	0		0	0	0	0		0.0119735	0	0	0.0164555		0.0340599	0	0		Limonite>Control	2	0.0665815
k__Bacteria;p__Actinobacteria;c__Actinobacteria;o__Actinomycetales;f__Micrococcaceae;__;__	0	0.0689346	0		0	0	0		0	0.0290517		0	0	0.0595144	0		0	0	0	0		0	0	0		Limonite>Control	2	0.0706912
k__Bacteria;p__Firmicutes;c__Clostridia;o__Clostridiales;f__Lachnospiraceae;g__Epulopiscium;s__	0	0	0		0	0	0		0	0		0	0.0240797	0	0.0434999		0	0	0	0.0287971		0	0	0		Limonite>Control	2	0.0706912
k__Bacteria;p__Firmicutes;c__Bacilli;o__Lactobacillales;f__Lactobacillaceae;g__Lactobacillus;s__	0	0	0		0	0	0		0	0		0	0.00902989	0	0.0590355		0.0119735	0	0	0		0	0	0		Control>Limonite	1	0.0706912
k__Bacteria;p__Bacteroidetes;c__Bacteroidia;o__Bacteroidales;f__[Paraprevotellaceae];g__Paraprevotella;s__	0	0	0		0	0	0		0	0		0	0.0601993	0	0.0124285		0.0179603	0.10651	0	0		0	0	0.0140751		Limonite>Control	2	0.0706912
k__Bacteria;p__Proteobacteria;c__Betaproteobacteria;o__Burkholderiales;f__Burkholderiaceae;g__Burkholderia;__	0	0.0413608	0		0	0	0		0	0		0	0.0210697	0	0		0.0449008	0	0	0		0	0	0		Limonite>Control	3	0.0706912
k__Bacteria;p__Firmicutes;c__Bacilli;o__Gemellales;f__Gemellaceae;g__;s__	0.882476	1.8957	5.0903		2.98382	0	0.680623		0.028532	0.0788545		2.07999	2.81131	9.31598	5.75752		1.66133	4.21779	1.84082	3.87115		2.67938	3.12452	1.87902		Limonite>Control	5	0.0706912
k__Bacteria;p__Proteobacteria;c__Alphaproteobacteria;o__Rhizobiales;f__Rhizobiaceae;g__Kaistia;s__	0	0.0413608	0.0595356		0.029501	0	0		0	0		0.0367326	0.0240797	0.0793525	0.177107		0.122729	0.464383	0.0455034	0.0123416		0.151378	0.12009	0		Limonite>Control	5	0.0706912
k__Bacteria;p__Firmicutes;c__Bacilli;o__Bacillales;f__[Exiguobacteraceae];g__Exiguobacterium;s__	0	0	0		0	0	0		0	0		0	0	0	0		0	0	0	0.00822774		0	0	0		Limonite>Control	5	0.0706912
k__Bacteria;p__Proteobacteria;c__Alphaproteobacteria;o__Rhizobiales;f__Rhizobiaceae;g__Rhizobium;s__	0	0	0		0	0	0		0	0		0	0	0	0.0217499		0	0	0	0		0	0	0		Limonite>Control	5	0.0706912
k__Bacteria;p__Proteobacteria;c__Betaproteobacteria;o__Burkholderiales;f__Comamonadaceae;g__Rubrivivax;s__	0	0	0		0	0	0		0	0		0	0	0	0.0341785		0	0	0	0		0	0	0		Limonite>Control	4	0.0706912
k__Bacteria;p__Bacteroidetes;c__Cytophagia;o__Cytophagales;f__Cyclobacteriaceae;__;__	0	0	0		0	0	0		0	0		0	0	0	0		0	0	0	0.0164555		0	0	0		Limonite>Control	4	0.0706912
k__Bacteria;p__Firmicutes;c__Clostridia;o__Clostridiales;f__Ruminococcaceae;g__Faecalibacterium;s__prausnitzii	0	0	0		0	0	0		0	0		0	0	0	0.0217499		0	0	0	0		0	0	0		Limonite>Control	4	0.0706912
k__Bacteria;p__Actinobacteria;c__Actinobacteria;o__Actinomycetales;f__ACK-M1;g__;s__	0	0	0		0	0	0		0	0		0	0	0	0.00621427		0	0	0	0		0	0	0		Limonite>Control	3	0.0706912
k__Bacteria;p__Actinobacteria;c__Actinobacteria;o__Actinomycetales;f__Corynebacteriaceae;g__Corynebacterium;s__stationis	0	0	0		0	0	0		0	0		0	0	0	0		0	0	0	0.00822774		0	0	0		Limonite>Control	3	0.0706912
k__Bacteria;p__Firmicutes;c__Bacilli;o__Bacillales;f__Bacillaceae;g__Bacillus;s__koreensis	0	0	0		0	0	0		0	0		0	0	0	0.00621427		0	0	0	0		0	0	0		Limonite>Control	3	0.0706912
k__Bacteria;p__Proteobacteria;c__Alphaproteobacteria;o__Sphingomonadales;f__Erythrobacteraceae;__;__	0	0	0		0	0	0		0	0		0	0	0	0.0279642		0	0	0	0		0	0	0		Limonite>Control	3	0.0706912
k__Bacteria;p__Proteobacteria;c__Gammaproteobacteria;o__Alteromonadales;f__OM60;g__;s__	0	0	0		0	0	0		0	0		0	0	0	0.0310713		0	0	0	0		0	0	0		Limonite>Control	3	0.0706912
k__Bacteria;p__Acidobacteria;c__Acidobacteria-6;o__iii1-15;f__mb2424;g__;s__	0	0	0		0	0	0		0	0		0	0	0	0.0186428		0	0	0	0		0	0	0		Limonite>Control	3	0.0706912
k__Bacteria;p__Proteobacteria;c__Alphaproteobacteria;o__Rickettsiales;f__mitochondria;g__;s__	0	0	0		0	0	0		0	0		0	0	0	0		0	0	0	0.0123416		0	0	0		Limonite>Control	3	0.0706912
k__Bacteria;p__Actinobacteria;c__Actinobacteria;o__Actinomycetales;f__Gordoniaceae;g__Gordonia;s__	0	0	0		0	0	0		0	0		0	0	0	0		0	0	0	0.0534803		0	0	0		Limonite>Control	2	0.0706912
k__Bacteria;p__Firmicutes;c__Bacilli;o__Lactobacillales;f__Enterococcaceae;g__Tetragenococcus;s__halophilus	0	0	0		0	0	0		0	0		0	0	0	0.00621427		0	0	0	0		0	0	0		Limonite>Control	2	0.0706912
k__Bacteria;p__Proteobacteria;c__Gammaproteobacteria;o__Cardiobacteriales;f__Cardiobacteriaceae;g__;s__	0	0	0		0	0	0		0	0		0	0	0	0		0	0	0	0.00822774		0	0	0			3	0.0706912
k__Bacteria;p__Firmicutes;c__Bacilli;o__Lactobacillales;f__Aerococcaceae;g__Alloiococcus;s__otitis	0	0	0		0	0	0		0	0		0	0	0	0.0217499		0	0	0	0		0	0	0		Limonite>Control	2	0.0707236
k__Bacteria;p__Proteobacteria;c__Betaproteobacteria;o__Burkholderiales;f__Alcaligenaceae;g__Pusillimonas;s__terrae	0	0	0		0	0	0		0	0		0	0	0	0.0155357		0	0	0	0		0	0	0			3	0.0729605
k__Bacteria;p__Bacteroidetes;c__Flavobacteriia;o__Flavobacteriales;f__Flavobacteriaceae;__;__	0	0	0		0	0	0		0	0		0	0	0	0		0	0	0	0.0123416		0	0	0		Limonite>Control	3	0.080526
k__Bacteria;p__Firmicutes;c__Bacilli;o__Bacillales;f__Planococcaceae;g__Planomicrobium;s__	0	0	0		0	0	0		0	0		0	0	0	0		0	0	0	0.00822774		0	0	0		Limonite>Control	3	0.089585
k__Bacteria;p__Proteobacteria;c__Betaproteobacteria;o__Burkholderiales;f__Oxalobacteraceae;g__Massilia;__	0	0	0		0	0	0		0	0		0	0	0	0		0	0	0	0.0246832		0	0	0			2	0.09195
k__Bacteria;p__Firmicutes;c__Clostridia;o__Clostridiales;f__Veillonellaceae;g__Veillonella;s__	0	0	0		0	0	0		0	0		0	0	0	0.00621427		0	0	0	0		0	0	0			2	0.0933388
k__Bacteria;p__Bacteroidetes;c__Flavobacteriia;o__Flavobacteriales;f__[Weeksellaceae];__;__	0	0	0		0	0	0		0	0		0	0	0	0.0403927		0	0	0	0		0	0	0			3	0.09436
k__Bacteria;p__Tenericutes;__;__;__;__;__	0	0	0		0	0	0		0	0		0	0	0	0.0341785		0	0	0	0		0	0	0		Control>Limonite	6	0.0984733
k__Bacteria;p__Cyanobacteria;c__ML635J-21;o__;f__;g__;s__	0	0	0		0	0	0		0	0		0	0	0	0		0	0	0	0.0699358		0	0	0		Control>Limonite	1	0.0984733
k__Bacteria;p__Fibrobacteres;c__Fibrobacteria;o__Fibrobacterales;f__;g__;s__	0	0	0		0	0	0		0	0		0	0	0	0		0	0	0	0.0164555		0	0	0		Control>Limonite	1	0.0984733
k__Bacteria;p__Proteobacteria;c__Alphaproteobacteria;o__Caulobacterales;f__Caulobacteraceae;g__Mycoplana;s__	0	0	0		0	0	0		0	0		0	0	0	0		0	0	0	0.0164555		0	0	0		Control>Limonite	1	0.0984733
k__Bacteria;p__Proteobacteria;c__Deltaproteobacteria;o__Spirobacillales;f__;g__;s__	0	0	0		0	0	0		0	0		0	0	0	0.0155357		0	0	0	0		0	0	0		Control>Limonite	1	0.0984733
k__Bacteria;p__Firmicutes;c__Clostridia;o__Clostridiales;f__Clostridiaceae;g__Candidatus Arthromitus;s__	0	0	0		0	0	0		0	0		0	0	0	0		0	0	0	0.00822774		0	0	0		Control>Limonite	1	0.0984733
k__Bacteria;p__Actinobacteria;c__Actinobacteria;o__Actinomycetales;f__Nakamurellaceae;__;__	0.0167294	0	0		0.0252866	0.0400306	0.0375516		0.175948	0.17431		0.0596905	0.0361196	0.0158705	0		0.0299338	0.00852079	0	0.115188		0.0908265	0	0		Control>Limonite	6	0.0984733
k__Bacteria;p__Bacteroidetes;c__Cytophagia;o__Cytophagales;f__Cytophagaceae;g__Leadbetterella;s__	0	0.00689346	0		0.059002	0.120092	0		0.0523087	0		0	0	0	0		0	0	0.0330934	0		0	0	0		Control>Limonite	6	0.0984733
k__Bacteria;p__Firmicutes;c__Bacilli;o__Lactobacillales;f__Lactobacillaceae;g__Lactobacillus;s__zeae	0	0	0		0	0	0		0	0		0	0	0	0		0	0	0	0		0	0.0436691	0.0598191		Control>Limonite	6	0.0984733
k__Bacteria;p__Actinobacteria;c__Actinobacteria;o__Actinomycetales;f__Streptomycetaceae;g__Streptomyces;__	0.0669176	0.0585944	0		0	0	0		0	0		0	0.376245	0	0		0.299338	0	0	0.407273		0	0.104806	0.182976		Control>Limonite	3	0.0984733
k__Bacteria;p__Proteobacteria;c__Alphaproteobacteria;o__Rhizobiales;f__Rhizobiaceae;g__Shinella;s__granuli	0.0585529	0	0		0	0	0		0	0		0	0	0	0		0	0	0	0		0	0.0152842	0		Control>Limonite	2	0.0984733
k__Bacteria;p__Proteobacteria;c__Alphaproteobacteria;o__Rhizobiales;f__Bradyrhizobiaceae;__;__	0.192388	0	0		0	0	0		0	0		0	0	0	0		0	0	0	0		0	0.072054	0		Limonite>Control	2	0.104566
k__Bacteria;p__Firmicutes;c__Erysipelotrichi;o__Erysipelotrichales;f__Erysipelotrichaceae;g__Coprobacillus;s__	0.40987	0	0		0	0	0		0	0		0	0	0	0		0	0	0	0		0	0.157209	0		Control>Limonite	5	0.106193
k__Bacteria;p__Proteobacteria;c__Gammaproteobacteria;o__Cardiobacteriales;f__Cardiobacteriaceae;g__Suttonella;s__indologenes	0	0	0		0	0	0		0	0		0	0.0361196	0	0		0.0508875	0	0	0		0	0.024018	0			2	0.10811
k__Bacteria;p__Proteobacteria;c__Gammaproteobacteria;__;__;__;__	0.635717	0.206804	1.64715		2.1325	0.0291131	0.389598		0.247278	0		1.9652	4.43067	2.36074	9.99876		4.3913	1.41445	1.24928	1.20536		1.3132	6.50888	0.742461		Limonite>Control	3	0.11305
k__Bacteria;p__Firmicutes;c__Clostridia;o__Clostridiales;f__[Tissierellaceae];g__Tissierella_Soehngenia;s__	0.0501882	0.272292	0		0	0	0		0	0		0.119381	0.394305	0	0.310713		0.481935	0.178937	0.641185	0.847458		0	0	0.211126			3	0.115786
k__Bacteria;p__Proteobacteria;c__Gammaproteobacteria;o__Oceanospirillales;f__Halomonadaceae;g__Halomonas;s__	0	0.0413608	0.234835		0	0	0.131431		0	0		0	0.0752491	0.793525	0		0.101775	1.81919	0	0.0781636		0.438995	0	0		Limonite>Control	3	0.121646
k__Bacteria;p__Proteobacteria;c__Alphaproteobacteria;o__Rhodobacterales;f__Rhodobacteraceae;g__Amaricoccus;s__	0.0167294	0	0.0363829		0	0	0		0	0		0	0	0.0991906	0		0	0.485685	0	0		0.0491977	0	0		Limonite>Control	2	0.121646
k__Bacteria;p__Bacteroidetes;c__Bacteroidia;o__Bacteroidales;f__Porphyromonadaceae;g__Paludibacter;s__	0	0	0		0	0	0		0	0		0	0	0	0		0	0	0.0206834	0		0.0113533	0	0		Limonite>Control	2	0.121646
k__Bacteria;p__Actinobacteria;c__Actinobacteria;o__Actinomycetales;f__Actinomycetaceae;g__Actinomyces;s__	0	0	0		0	0	0		0	0		0	0	0	0		0.0269405	0	0.0413668	0		0	0	0			2	0.126332
k__Bacteria;p__Firmicutes;c__Bacilli;o__Turicibacterales;f__Turicibacteraceae;g__Turicibacter;s__	0	0	0		0	0	0		0	0		0	0	0.0119029	0		0.0568743	0	0	0.0205694		0	0	0		Limonite>Control	2	0.128076
k__Bacteria;p__Bacteroidetes;c__Bacteroidia;o__Bacteroidales;f__[Paraprevotellaceae];g__[Prevotella];s__	0	0	0		0	0	0		0	0		0	0.00601993	0	0.0093214		0.0808214	0.021302	0	0		0	0	0			2	0.132269
k__Bacteria;p__Bacteroidetes;c__Flavobacteriia;o__Flavobacteriales;f__Flavobacteriaceae;g__Capnocytophaga;s__canimorsus	0	0.0758281	0.00661507		0	0.025474	0		0	0		0.243354	0.159528	0.297572	0.789212		0.0718412	0.102249	0.442624	0.283857		0.450348	0.128824	0.0668567			3	0.135778
k__Bacteria;p__Actinobacteria;c__Actinobacteria;o__Actinomycetales;f__Micrococcaceae;g__Rothia;__	0	0	0.00661507		0	0	0		0	0		0	0	0.0119029	0		0	0	0	0		0	0	0		Limonite>Control	2	0.137457
k__Bacteria;p__Firmicutes;c__Clostridia;o__Clostridiales;f__Peptostreptococcaceae;g__Filifactor;s__	0	0.0172337	0		0	0	0		0	0		0	0	0.0277734	0.0186428		0	0.11077	0	0		0.0719043	0	0.031669			3	0.138089
k__Bacteria;p__Proteobacteria;c__Gammaproteobacteria;o__Pseudomonadales;f__Moraxellaceae;g__Acinetobacter;__	0	0	0.0661507		0	0	0		0	0		0	0	0.146802	0		0	0	0	0		0	0	0			2	0.13892
k__Bacteria;p__Proteobacteria;c__Betaproteobacteria;o__Burkholderiales;f__Comamonadaceae;__;__	0	0.0103402	0		0	0	0		0	0		0	0.0270897	0.0555467	0		0	0.021302	0.00827335	0		0.0189222	0	0.0105563			3	0.140923
k__Bacteria;p__Bacteroidetes;c__Flavobacteriia;o__Flavobacteriales;f__[Weeksellaceae];g__Weeksella;s__	0	0	0		0	0	0		0	0.0415024		0	0	0	0		0	0	0	0.0123416		0.0454133	0	0			3	0.140923
k__Bacteria;p__Bacteroidetes;c__Bacteroidia;o__Bacteroidales;f__Bacteroidaceae;g__5-7N15;s__	0	0	0		0.0463587	0.0109174	0		0.00951068	0		0	0	0	0		0	0	0	0		0	0	0		Limonite>Control	2	0.140923
k__Bacteria;p__Acidobacteria;c__DA052;o__Ellin6513;f__;g__;s__	0.0125471	0.0551477	0		0.0168577	0.0727829	0		0.0808407	0.0539531		0	0	0	0		0.0688478	0	0.0620501	0		0.0643355	0	0		Limonite>Control	6	0.140923
k__Bacteria;p__Actinobacteria;c__Actinobacteria;o__Actinomycetales;f__Propionibacteriaceae;g__Propionibacterium;s__acnes	0	0	0.0429979		0	0	0		0	0		0	0	0	0		0.0449008	0	0	0		0	0.0174676	0		Limonite>Control	6	0.140923
k__Bacteria;p__Firmicutes;c__Clostridia;o__Clostridiales;f__Dehalobacteriaceae;g__;s__	0	0	0		0	0	0		0	0		0.0826484	0.0180598	0.00793525	0.105643		0.0329272	0	0	0.0287971		0	0.0414856	0.0246314		Limonite>Control	6	0.140923
k__Bacteria;p__Proteobacteria;c__Gammaproteobacteria;o__Xanthomonadales;f__Xanthomonadaceae;g__;s__	0.828105	0.451522	1.63392		0.686952	0	0		0.0760854	0.00830048		1.25809	1.29127	2.59879	5.79791		0.607657	9.14707	6.89998	3.38983		3.1865	1.62231	0.777649		Limonite>Control	6	0.140923
k__Bacteria;p__Proteobacteria;c__Gammaproteobacteria;o__Xanthomonadales;f__Xanthomonadaceae;g__Pseudofulvimonas;s__gallinarii	0	0	0		0	0	0		0	0		0	0.00601993	0.0793525	0		0.0628611	0.0298228	0	0		0	0.00873382	0		Limonite>Control	6	0.140923
k__Bacteria;p__Actinobacteria;c__Actinobacteria;o__Actinomycetales;f__Nocardiaceae;g__Rhodococcus;s__fascians	0	0	0		0	0	0		0	0		0	0	0.182511	0.0248571		0.0149669	0	0	0		0	0	0		Limonite>Control	2	0.140923
k__Bacteria;p__Actinobacteria;c__Actinobacteria;o__Actinomycetales;f__Dermatophilaceae;g__Dermatophilus;s__	0	0.0310206	0		0	0	0		0	0		0	0.0451494	0	0		0.00898015	0.0298228	0	0.0246832		0.0340599	0	0		Limonite>Control	3	0.140923
k__Bacteria;p__Spirochaetes;c__Spirochaetes;o__Sphaerochaetales;f__Sphaerochaetaceae;g__Sphaerochaeta;s__	0	0	0.00661507		0	0	0		0	0		0	0	0	0.0248571		0	0	0	0		0	0	0		Limonite>Control	3	0.140923
k__Bacteria;p__Actinobacteria;c__Actinobacteria;o__Actinomycetales;f__;g__;s__	0	0	0		0	0	0		0	0		0	0	0	0.0124285		0	0	0.00827335	0		0	0	0		Limonite>Control	5	0.140923
k__Bacteria;p__Firmicutes;c__Bacilli;o__Bacillales;f__Planococcaceae;g__;s__	0.439147	0.248165	0		1.11261	1.12086	1.26267		0.889248	0.896452		1.97438	0.677242	0.138867	0.233035		1.13749	0.562372	1.1955	1.18891		0.896912	0.237996	0.31669		Limonite>Control	5	0.140923
k__Bacteria;p__Firmicutes;c__Bacilli;o__Lactobacillales;f__Leuconostocaceae;g__Weissella;s__paramesenteroides	0.0418235	0.0137869	0		0	0.0181957	0		0	0		0.0413242	0.204677	0	0.133607		0.275391	0.0511247	0	0.641764		0	0	0.147788		Limonite>Control	5	0.140923
k__Bacteria;p__Proteobacteria;c__Betaproteobacteria;o__Neisseriales;f__Neisseriaceae;g__Neisseria;s__bacilliformis	0.40987	0.193017	0.648277		0.139076	0	0.0469395		0.0618194	0		0.160705	0.264877	0.103158	0.310713		1.20035	0.191718	0.17374	0.292085		0.575235	0.635385	0.422253		Limonite>Control	5	0.140923
k__Bacteria;p__Acidobacteria;c__Acidobacteriia;o__Acidobacteriales;f__Acidobacteriaceae;g__;s__	0.0125471	0	0		0	0	0		0	0		0	0	0	0		0	0	0	0		0.0416288	0	0		Limonite>Control	5	0.140923
k__Bacteria;p__Actinobacteria;c__Thermoleophilia;o__Solirubrobacterales;f__;g__;s__	0	0	0		0	0	0.00938791		0	0		0	0	0	0		0	0.0596455	0	0		0	0	0		Limonite>Control	5	0.140923
k__Bacteria;p__Proteobacteria;c__Alphaproteobacteria;o__Rhizobiales;f__;g__;s__	0	0.00689346	0		0	0	0		0	0		0	0.0150498	0.00793525	0		0	0.0596455	0	0.0123416		0	0	0		Limonite>Control	5	0.140923
k__Bacteria;p__Proteobacteria;c__Alphaproteobacteria;o__Rhodospirillales;f__;g__;s__	0	0	0.0165377		0	0	0		0	0		0	0	0.0753849	0.046607		0.0957883	0.221541	0	0		0	0.0152842	0		Limonite>Control	5	0.140923
k__Bacteria;p__Verrucomicrobia;c__Verrucomicrobiae;o__Verrucomicrobiales;f__Verrucomicrobiaceae;g__Luteolibacter;s__	0	0	0		0	0	0		0	0		0	0	0	0		0	0.0383436	0.01241	0.0493665		0	0	0		Limonite>Control	5	0.140923
k__Bacteria;p__Planctomycetes;c__Planctomycetia;o__Pirellulales;f__Pirellulaceae;g__planctomycete;s__MS1399	0	0	0		0.0505732	0.0363914	0.0140819		0	0.34862		0	0	0	0		0	0	0.0330934	0.0205694		0.132455	0	0.0175939		Limonite>Control	4	0.140923
k__Bacteria;p__Actinobacteria;c__Actinobacteria;o__Actinomycetales;f__Nocardioidaceae;g__Propionicimonas;s__	0	0	0		0	0	0		0	0.261465		0	0	0	0		0	0	0	0		0.13624	0	0		Limonite>Control	4	0.140923
k__Bacteria;p__Fusobacteria;c__Fusobacteriia;o__Fusobacteriales;f__Leptotrichiaceae;g__Streptobacillus;s__	0.0376412	0.0585944	0.0661507		0	0	0		0	0		0.0275495	0.0180598	0.0753849	0.0279642		0.155656	0.0468643	0	0.00822774		0.0529821	0.0895216	0.00703755		Limonite>Control	4	0.140923
k__Bacteria;p__Actinobacteria;c__Thermoleophilia;o__Solirubrobacterales;f__Conexibacteraceae;g__;s__	0.0083647	0	0		0	0	0		0	0		0	0	0	0		0	0	0	0.0164555		0	0	0		Limonite>Control	3	0.140923
k__Bacteria;p__Bacteroidetes;c__Bacteroidia;o__Bacteroidales;f__[Odoribacteraceae];g__Odoribacter;s__	0	0	0		0	0	0		0	0		0	0.0150498	0	0		0	0	0	0.0493665		0	0	0.0105563		Limonite>Control	3	0.140923
k__Bacteria;p__Proteobacteria;c__Betaproteobacteria;o__Burkholderiales;__;__;__	0	0	0		0	0.0181957	0.342659		0	0.0830048		0.0642821	0	0	0		0	0	0.01241	0		0.060551	0	0		Limonite>Control	3	0.140923
k__Bacteria;p__Proteobacteria;c__Gammaproteobacteria;o__Xanthomonadales;f__Sinobacteraceae;g__Hydrocarboniphaga;__	0	0	0		0	0	0		0	0		0	0	0	0		0	0	0	0		0	0.128824	0		Limonite>Control	3	0.140923
k__Bacteria;p__Actinobacteria;c__Actinobacteria;o__Actinomycetales;f__Actinomycetaceae;g__;s__	0.0083647	0	0		0	0	0		0	0		0	0	0	0		0.00898015	0	0	0		0	0	0			2	0.140923
k__Bacteria;p__Actinobacteria;c__Actinobacteria;o__Actinomycetales;f__Nocardioidaceae;g__;s__	0.0167294	0	0		0	0	0		0	0		0	0	0	0.0901069		0	0	0	0		0	0	0		Limonite>Control	5	0.140923
k__Bacteria;p__Bacteroidetes;c__Sphingobacteriia;o__Sphingobacteriales;f__;g__;s__	0	0	0		0	0	0		0	0		0	0	0	0		0	0	0	0		0	0.0218345	0		Limonite>Control	5	0.140923
k__Bacteria;p__Lentisphaerae;c__[Lentisphaeria];o__Victivallales;f__Victivallaceae;g__Victivallis;s__vadensis	0	0	0		0	0	0		0	0		0	0	0	0		0	0	0	0		0	0.00655036	0		Limonite>Control	5	0.140923
k__Bacteria;p__Proteobacteria;c__Betaproteobacteria;o__Burkholderiales;f__Comamonadaceae;g__Tepidimonas;s__	0	0	0		0	0	0		0	0		0	0	0	0		0	0	0	0		0	0.0152842	0		Limonite>Control	5	0.140923
k__Bacteria;p__Bacteroidetes;c__Flavobacteriia;o__Flavobacteriales;f__Cryomorphaceae;g__;s__	0.0627353	0.051701	0.0727658		0	0	0		0.0570641	0		0.0642821	0.0361196	0.345183	0.195749		0.55677	0	0.355754	0.20158		0.321677	0.286032	0.0914881		Limonite>Control	3	0.140923
k__Bacteria;p__Bacteroidetes;c__Sphingobacteriia;o__Sphingobacteriales;f__Sphingobacteriaceae;g__Mucilaginibacter;__	0	0	0		0	0	0		0	0		0	0.078259	0	0.0403927		0	0.0596455	0.0579135	0.0740497		0	0	0		Limonite>Control	3	0.140923
k__Bacteria;p__Firmicutes;c__Clostridia;o__Clostridiales;f__Clostridiaceae;g__Alkaliphilus;s__	0	0.0206804	0		0	0	0		0	0		0	0.00601993	0	0		0.0419074	0	0	0		0	0	0.0351877		Limonite>Control	3	0.140923
k__Bacteria;p__Fusobacteria;c__Fusobacteriia;o__Fusobacteriales;__;__;__	0	0	0		0	0	0		0	0		0	0	0	0		0	0	0	0		0	0.0174676	0		Limonite>Control	3	0.140923
k__Bacteria;p__Firmicutes;c__Bacilli;o__Lactobacillales;f__Lactobacillaceae;g__Lactobacillus;__	0	0	0		0	0	0		0	0		0	0	0	0		0	0	0	0		0	0.024018	0		Limonite>Control	2	0.140923
k__Bacteria;p__Firmicutes;c__Erysipelotrichi;o__Erysipelotrichales;f__Erysipelotrichaceae;__;__	0	0	0		0	0	0		0	0		0	0	0	0		0	0	0	0		0	0.00655036	0			3	0.14188
k__Bacteria;p__Firmicutes;c__Clostridia;o__Clostridiales;f__Veillonellaceae;g__Schwartzia;s__	0	0	0		0	0	0		0	0		0	0	0	0		0	0	0	0		0	0.00436691	0		Control>Limonite	1	0.141931
k__Bacteria;p__Proteobacteria;c__Gammaproteobacteria;o__Pasteurellales;f__Pasteurellaceae;__;__	0	0	0		0	0	0		0	0		0	0	0	0		0	0	0	0		0	0.0196511	0			2	0.144557
k__Bacteria;p__Proteobacteria;c__Alphaproteobacteria;o__Sphingomonadales;__;__;__	0	0	0		0	0	0		0	0		0	0	0	0		0	0	0	0		0	0.0109173	0			3	0.15161
k__Bacteria;p__Firmicutes;c__Clostridia;o__Clostridiales;f__Clostridiaceae;g__Clostridium;s__celatum	0	0.0792748	0		0	0	0		0	0		0	0.0391295	0	0.0093214		0.0478942	0.0639059	0.0910069	0.0287971		0.0491977	0	0			2	0.161616
k__Bacteria;p__Proteobacteria;c__Gammaproteobacteria;o__Pseudomonadales;f__Moraxellaceae;g__Acinetobacter;s__lwoffii	0	0	0		0	0	0		0	0		0.0688737	0	0	0.0248571		0	0	0	0		0	0	0			3	0.161662
k__Bacteria;p__Bacteroidetes;c__Bacteroidia;o__Bacteroidales;f__p-2534-18B5;g__;s__	0	0	0		0	0	0		0	0		0	0.0150498	0	0.0155357		0	0.102249	0	0		0.0264911	0	0		Limonite>Control	2	0.163149
k__Bacteria;p__Actinobacteria;c__Actinobacteria;o__Actinomycetales;f__Nocardioidaceae;__;__	0	0	0		0	0	0		0	0		0.0183663	0	0.0595144	0		0	0	0	0		0	0	0		Limonite>Control	3	0.166167
k__Bacteria;p__Proteobacteria;c__Gammaproteobacteria;o__Alteromonadales;f__Alteromonadaceae;g__;s__	0	0.0206804	0		0.059002	0.0982569	0		0.00951068	0		0	0	0	0		0	0	0	0		0	0	0			6	0.17181
k__Bacteria;p__Proteobacteria;c__Alphaproteobacteria;o__Sphingomonadales;f__Sphingomonadaceae;g__Blastomonas;s__	0	0.0585944	0		0.0674309	0.149205	0		0.00951068	0		0	0	0	0		0	0	0	0		0	0	0			2	0.172113
k__Bacteria;p__Bacteroidetes;c__Bacteroidia;o__Bacteroidales;f__Prevotellaceae;g__Prevotella;s__	0	0.0654879	0		0.0379299	0.145566	0.0657154		0.0998621	0.149409		0.0918316	0.0451494	0	0		0.0478942	0.0255624	0.01241	0.0987329		0.0643355	0.0393022	0.0422253			1	0.172182
k__Bacteria;p__Actinobacteria;__;__;__;__;__	0	0	0.0132301		0	0	0		0	0		0	0	0	0		0	0	0	0		0	0.0262014	0			6	0.172476
k__Bacteria;p__Actinobacteria;c__Actinobacteria;o__Actinomycetales;f__Frankiaceae;g__;s__	0	0	0		0	0	0		0	0.016601		0.0964232	0.0993288	0.0198381	0.174		0.0478942	0	0.17374	0.316768		0	0.0764209	0.045744			6	0.172476
k__Bacteria;p__Actinobacteria;c__Actinobacteria;o__Actinomycetales;f__Nocardioidaceae;g__Nocardioides;__	0	0	0		0	0	0		0	0.00830048		0.0413242	0.0601993	0	0.0745712		0.0927949	0.0979891	0	0.0287971		0.0113533	0.0764209	0.077413			6	0.172476
k__Bacteria;p__Bacteroidetes;c__Cytophagia;o__Cytophagales;f__Flammeovirgaceae;g__;s__	0	0	0.102534		0	0	0		0	0		0	0.0692291	0	0.0901069		0.0748346	0.0340832	0	0		0	0.11354	0.0598191			6	0.172476
k__Bacteria;p__Firmicutes;c__Bacilli;o__Bacillales;f__Paenibacillaceae;g__;s__	0.0083647	0	0		0	0	0		0	0		0	0	0	0		0	0	0	0		0	0.0152842	0.00703755			6	0.172476
k__Bacteria;p__Firmicutes;c__Bacilli;o__Lactobacillales;f__Leuconostocaceae;g__Leuconostoc;s__	0.656629	0	0.0529206		0	0	0		0	0		0	0.144478	0.063482	0.0310713		0.188583	0	0.0785968	0.131644		0.0378444	0.203061	0.126676			6	0.172476
k__Bacteria;p__Firmicutes;c__Clostridia;o__Clostridiales;f__Ruminococcaceae;g__Butyricicoccus;s__pullicaecorum	0.0460059	0.0413608	0.0198452		0	0	0		0	0		0.0459158	0.0451494	0.0277734	0.10875		0.0688478	0.0468643	0.119964	0.119302		0.0681199	0	0			6	0.172476
k__Bacteria;p__Proteobacteria;c__Alphaproteobacteria;o__Rhodospirillales;f__Rhodospirillaceae;g__;s__	0.100376	0.130976	0.102534		0	0	0		0.0190214	0		0.0596905	0.0722391	0	0.146035		0.254438	0.144853	0.0620501	0.065822		0.0681199	0.12664	0.0633379			6	0.172476
k__Bacteria;p__Firmicutes;c__Clostridia;o__Clostridiales;f__Peptococcaceae;g__rc4-4;s__	0	0.182677	0.287756		0.472016	0	0		0.00951068	0.00830048		0.169888	0.439455	4.46358	0.0559284		0.571736	0.472904	0	0.152213		0.60551	0.205245	0.0351877			3	0.172476
k__Bacteria;p__Firmicutes;c__Bacilli;o__Gemellales;f__;g__;s__	0	0.037914	0		0	0	0		0	0		0	0.0120399	0	0		0.0478942	0.0468643	0	0		0.0227066	0	0.0140751			5	0.172476
k__Bacteria;p__Proteobacteria;c__Gammaproteobacteria;o__Thiotrichales;f__Piscirickettsiaceae;g__;s__	0	0	0		0	0	0		0	0		0	0	0	0.0434999		0.107762	0	0	0.164555		0	0.0414856	0.154826			5	0.172476
k__Bacteria;p__Verrucomicrobia;c__Verruco-5;o__WCHB1-41;__;__;__	0	0	0		0	0	0		0	0		0	0	0	0		0	0	0.0868702	0		0	0.024018	0			5	0.172476
k__Bacteria;p__Actinobacteria;c__Thermoleophilia;o__Gaiellales;f__Gaiellaceae;g__;s__	0	0	0.0165377		0	0	0		0	0		0	0	0	0.0186428		0.0269405	0	0	0		0	0	0			1	0.172476
k__Bacteria;p__Tenericutes;c__Mollicutes;o__Anaeroplasmatales;f__Anaeroplasmataceae;g__Anaeroplasma;s__	0	0.0137869	0		0	0	0		0	0		0.00918316	0	0.0238057	0.0559284		0.104768	0.119291	0.0206834	0.0863913		0	0	0.00703755		Control>Limonite	1	0.172476
k__Bacteria;p__Firmicutes;c__Erysipelotrichi;o__Erysipelotrichales;f__Erysipelotrichaceae;g__Erysipelothrix;s__	0.2844	0.0965085	0.0595356		0	0	0		0	0		0.330594	0.899979	0.182511	0.0901069		0.101775	0.119291	0.252337	0.300313		0	0.855914	2.71649		Limonite>Control	3	0.172476
k__Bacteria;p__Actinobacteria;c__Actinobacteria;o__Actinomycetales;f__Geodermatophilaceae;__;__	0	0	0		0	0	0.0140819		0	0		0	0	0.0912554	0		0	0	0	0		0.0340599	0	0		Control>Limonite	3	0.172476
k__Bacteria;p__Firmicutes;c__Erysipelotrichi;o__Erysipelotrichales;f__Erysipelotrichaceae;g__[Eubacterium];s__dolichum	0.0167294	0.0620412	0		0.0674309	0.156483	0		0.0713301	0.112056		0	0	0	0		0	0	0	0		0	0	0			6	0.172476
k__Bacteria;p__Cyanobacteria;c__4C0d-2;o__MLE1-12;f__;g__;s__	0	0	0		0	0.0363914	0.0281637		0	0.0456526		0	0	0	0		0	0	0.00827335	0		0	0	0			2	0.172984
k__Bacteria;p__Firmicutes;c__Clostridia;o__Clostridiales;f__Ruminococcaceae;g__;s__	0	0	0		0	0	0		0	0.0207512		0	0	0	0.0093214		0	0	0	0		0	0	0		Limonite>Control	1	0.174589
k__Bacteria;p__Bacteroidetes;c__Bacteroidia;o__Bacteroidales;f__Rikenellaceae;g__;s__	0	0.0310206	0		0.101146	0.0691437	0		0.0570641	0.0539531		0	0	0	0		0.0478942	0	0.0579135	0.0411387		0.0491977	0.0414856	0			2	0.181031
k__Bacteria;p__Firmicutes;c__Clostridia;o__Clostridiales;f__Clostridiaceae;g__Clostridium;__	0	0	0		0	0	0		0	0		0	0	0	0		0.00898015	0	0	0		0	0.0807878	0.0246314			1	0.183146
k__Bacteria;p__Verrucomicrobia;c__Opitutae;o__Opitutales;f__Opitutaceae;g__Opitutus;s__	0	0.0241271	0.0165377		0	0	0		0	0		0	0.0571893	0.0396762	0		0.0449008	0	0	0.0617081		0	0	0.119638			2	0.185744
k__Bacteria;p__Bacteroidetes;c__Bacteroidia;o__Bacteroidales;f__Bacteroidaceae;g__Bacteroides;s__acidifaciens	0	0	0.0132301		0	0	0		0	0		0	0.165548	0.063482	0		0.0898015	0	0	0		0	0	0.0598191			1	0.187275
k__Bacteria;p__Firmicutes;c__Bacilli;o__Lactobacillales;f__Aerococcaceae;g__Aerococcus;s__	0	0	0		0	0	0		0	0		0.08724	0.0541793	0.063482	0		0.00898015	0.132072	0	0.0534803		0.0340599	0	0		Limonite>Control	2	0.188477
k__Bacteria;p__Firmicutes;c__Clostridia;o__Clostridiales;f__[Tissierellaceae];g__Peptoniphilus;s__	0	0.0654879	0.115764		0	0	0		0	0		0	0	0	0		0.0209537	0.221541	0	0		0.121102	0	0			2	0.189912
k__Bacteria;p__Bacteroidetes;c__Bacteroidia;o__Bacteroidales;f__[Paraprevotellaceae];g__YRC22;s__	0.0209118	0	0		0.00842886	0	0.0657154		0	0		0	0.0300996	0.178543	0.0372856		0.0449008	0.0681663	0.01241	0.131644		0.0983954	0	0.0351877			1	0.191051
k__Bacteria;p__Proteobacteria;c__Betaproteobacteria;o__Neisseriales;f__Neisseriaceae;g__;s__	0	0	0		0	0	0		0	0		0	0	0.0793525	0.0776783		0	0.0894683	0.0413668	0.0452526		0.094611	0	0.0140751			2	0.195037
k__Bacteria;p__Firmicutes;c__Bacilli;o__Lactobacillales;f__Enterococcaceae;g__Enterococcus;s__	0	0	0		0	0	0		0	0		0	0.0541793	0	0		0	0	0.0289567	0		0	0	0.031669		Limonite>Control	3	0.198703
k__Bacteria;p__Proteobacteria;c__Gammaproteobacteria;o__Pasteurellales;f__Pasteurellaceae;g__Aggregatibacter;s__	0	0	0		0.0126433	0	0		0	0		0	0	0	0		0	0	0	0.0452526		0.00756888	0	0			3	0.200559
k__Bacteria;p__Actinobacteria;c__Actinobacteria;o__Actinomycetales;f__Intrasporangiaceae;__;__	0	0	0		0	0	0		0.0332874	0		0	0	0	0		0	0	0	0.0123416		0	0	0		Limonite>Control	2	0.203871
k__Bacteria;p__Fusobacteria;c__Fusobacteriia;o__Fusobacteriales;f__Leptotrichiaceae;g__;s__	0	0	0		0	0	0		0	0.406723		0	0	0	0		0.0359206	0	0	0		0	0	0		Control>Limonite	2	0.205383
k__Bacteria;p__Proteobacteria;c__Gammaproteobacteria;o__Aeromonadales;f__Succinivibrionaceae;g__Ruminobacter;s__	0	0	0		0.029501	0.0181957	0.0140819		0.0190214	0.0415024		0	0.0270897	0	0		0.0927949	0	0	0.0205694		0	0	0		Control>Limonite	1	0.217081
k__Bacteria;p__Proteobacteria;c__Gammaproteobacteria;o__Pseudomonadales;f__Moraxellaceae;g__Moraxella;s__ovis	0	0.0137869	0		0.177006	0.105535	0.0891851		0	0.0581033		0.00918316	0.00601993	0.00793525	0.00621427		0.0179603	0.0127812	0	0.032911		0.0567666	0	0			3	0.219327
k__Bacteria;p__Proteobacteria;c__Gammaproteobacteria;o__Pseudomonadales;f__Pseudomonadaceae;g__Pseudomonas;s__	0	0	0		0	0	0		0	0		0	0.0451494	0	0		0.0598677	0	0.0992802	0.111075		0	0	0			3	0.229572
k__Bacteria;p__Actinobacteria;c__Actinobacteria;o__Actinomycetales;f__Microbacteriaceae;__;__	0	0.0275738	0		0	0	0		0	0		0.0137747	0.123408	0	0.0093214		0.0179603	0.0383436	0.0165467	0		0.0264911	0	0.0246314			2	0.232087
k__Bacteria;p__Firmicutes;c__Clostridia;o__Clostridiales;f__Veillonellaceae;g__Selenomonas;s__	0	0.0172337	0		0	0	0		0	0		0	0.0421395	0	0		0.0269405	0	0.0372301	0.0164555		0	0	0			1	0.248318
k__Bacteria;p__Firmicutes;c__Clostridia;o__Clostridiales;f__[Tissierellaceae];g__Parvimonas;s__	0.0418235	0.0275738	0		0	0	0		0	0		0	0.0902989	0	0		0.191577	0.021302	0	0.0781636		0.0302755	0.128824	0.0527816			2	0.248318
k__Bacteria;p__Proteobacteria;__;__;__;__;__	0	0.110295	0		0	0	0		0	0		0	0	0	0		0.0868082	0.336571	0	0.0493665		0.0151378	0.048036	0			2	0.24869
k__Bacteria;p__Proteobacteria;c__Deltaproteobacteria;o__Desulfovibrionales;f__Desulfovibrionaceae;g__Desulfovibrio;s__	0	0.193017	0.102534		0	0.00727829	0.0234698		0	0.016601		0	0.0692291	0.158705	0		0.00598677	0.408998	0	0		0.196791	0.0218345	0.0175939			1	0.252004
k__Bacteria;p__Bacteroidetes;c__Sphingobacteriia;o__Sphingobacteriales;f__Sphingobacteriaceae;g__Sphingobacterium;s__	0	0	0		0	0	0		0	0		0	0	0	0		0	0	0	0		0	0	0.0211126			3	0.258957
k__Bacteria;p__Bacteroidetes;c__Bacteroidia;o__Bacteroidales;f__Bacteroidaceae;g__BF311;s__	0	0	0		0	0	0		0	0		0	0	0	0		0	0	0	0		0	0	0.00703755		Control>Limonite	1	0.259611
k__Bacteria;p__Firmicutes;c__Clostridia;o__Clostridiales;f__Veillonellaceae;g__Phascolarctobacterium;s__	0	0	0		0	0	0		0	0		0	0	0	0		0	0	0	0		0	0	0.0140751			2	0.267237
k__Bacteria;p__Firmicutes;c__Bacilli;o__Lactobacillales;f__Lactobacillaceae;g__Lactobacillus;s__reuteri	0	0	0		0	0	0		0	0		0	0	0	0		0	0	0	0		0	0	0.0175939			1	0.280628
k__Bacteria;p__Proteobacteria;c__Betaproteobacteria;o__Burkholderiales;f__Comamonadaceae;g__Comamonas;s__	0	0	0		0	0	0		0	0		0	0	0	0		0	0	0	0		0	0	0.0105563			3	0.282392
k__Bacteria;p__Firmicutes;c__Clostridia;o__Clostridiales;f__Ruminococcaceae;g__Ruminococcus;s__albus	0	0	0		0	0	0		0	0		0	0	0	0		0	0	0	0		0	0	0.0422253			1	0.282576
k__Bacteria;p__GN02;c__BD1-5;o__;f__;g__;s__	0	0	0		0	0	0		0	0		0	0	0	0		0	0	0	0		0	0	0.0105563			2	0.290794
k__Bacteria;p__Proteobacteria;c__Alphaproteobacteria;o__Rhodobacterales;f__Rhodobacteraceae;g__Paracoccus;s__	0	0	0		0	0	0		0	0		0	0	0	0		0	0	0	0		0	0	0.00703755			3	0.291333
k__Bacteria;p__Proteobacteria;c__Alphaproteobacteria;o__Caulobacterales;f__Caulobacteraceae;g__;s__	0	0	0		0	0	0		0	0		0	0	0	0		0	0	0	0		0	0	0.0175939		Limonite>Control	2	0.299884
k__Bacteria;p__Firmicutes;c__Clostridia;o__Clostridiales;f__Veillonellaceae;g__;s__	0	0	0		0	0	0		0	0		0.0275495	0	0	0.0310713		0	0	0	0		0	0.0109173	0			1	0.302725
k__Bacteria;p__Cyanobacteria;c__4C0d-2;o__YS2;f__;g__;s__	0	0.0275738	0		0	0	0		0	0		0.00918316	0	0	0		0	0	0	0.0493665		0	0	0			1	0.314919
k__Bacteria;p__Proteobacteria;c__Alphaproteobacteria;o__Rhizobiales;f__Hyphomicrobiaceae;g__Hyphomicrobium;s__	0	0	0		0.0421443	0	0		0.0190214	0		0	0	0	0		0	0	0	0		0	0	0			2	0.314919
k__Bacteria;p__Proteobacteria;c__Gammaproteobacteria;o__Alteromonadales;f__;g__;s__	0.0167294	0	0		0	0	0		0	0		0	0	0	0		0	0	0	0		0	0	0			3	0.321833
k__Bacteria;p__Firmicutes;c__Clostridia;o__Clostridiales;f__Ruminococcaceae;g__Ruminococcus;__	0.0334588	0	0		0	0	0		0	0		0	0	0	0		0	0	0	0		0	0	0			1	0.32252
k__Bacteria;p__Bacteroidetes;c__[Saprospirae];o__[Saprospirales];f__Saprospiraceae;g__;s__	0.0292765	0	0		0	0	0		0	0		0	0.0120399	0	0		0.0329272	0	0	0		0	0.106989	0			6	0.323389
k__Bacteria;p__Synergistetes;c__Synergistia;o__Synergistales;f__Dethiosulfovibrionaceae;g__TG5;s__	0.0460059	0	0		0	0	0		0	0		0	0	0	0		0	0	0	0		0	0	0			1	0.331976
k__Bacteria;p__Bacteroidetes;c__Bacteroidia;o__Bacteroidales;f__Prevotellaceae;g__Prevotella;s__ruminicola	0.0376412	0	0.0165377		0	0	0		0	0		0	0.0180598	0	0.0497141		0.0419074	0	0	0.0781636		0	0.0982554	0			1	0.343317
k__Bacteria;p__Proteobacteria;c__Betaproteobacteria;o__Burkholderiales;f__Oxalobacteraceae;__;__	0.0125471	0	0		0	0	0		0	0		0	0	0	0		0	0	0	0		0	0	0			5	0.344574
k__Bacteria;p__Chloroflexi;c__Thermomicrobia;o__JG30-KF-CM45;f__;g__;s__	0	0	0		0	0	0		0	0		0	0.0240797	0	0.0279642		0	0	0	0.065822		0	0	0.0211126			2	0.372232
k__Bacteria;p__Proteobacteria;c__Alphaproteobacteria;o__Rhizobiales;f__Bradyrhizobiaceae;g__;s__	0.0167294	0	0		0	0	0		0	0		0	0	0	0		0	0	0	0		0	0	0			2	0.372232
k__Bacteria;p__Bacteroidetes;c__Cytophagia;o__Cytophagales;f__Cytophagaceae;g__Dyadobacter;s__	0.0334588	0	0		0	0	0		0	0		0	0.0210697	0.404698	0		0	0.042604	0	0		0	0	0			3	0.372444
k__Bacteria;p__Firmicutes;c__Erysipelotrichi;o__Erysipelotrichales;f__Erysipelotrichaceae;g__Sharpea;s__	0	0	0		0	0	0.0281637		0	0		0	0	0.0595144	0.0372856		0.00598677	0.102249	0	0.0452526		0	0	0			2	0.372444
k__Bacteria;p__Actinobacteria;c__Actinobacteria;o__Actinomycetales;f__Corynebacteriaceae;g__Corynebacterium;s__simulans	0	0	0		0	0	0		0	0		0	0	0	0		0	0	0.00827335	0		0	0	0			2	0.372757
k__Bacteria;p__Proteobacteria;c__Alphaproteobacteria;o__Rhizobiales;f__Bradyrhizobiaceae;g__Afipia;s__	0	0.0620412	0		0	0	0		0	0		0	0	0	0		0	0	0	0.139872		0	0.0349353	0			2	0.375567
k__Bacteria;p__Proteobacteria;c__Alphaproteobacteria;o__Rhizobiales;f__Methylobacteriaceae;g__;s__	0	0	0		0	0	0		0	0		0	0	0	0		0	0	0.00827335	0		0	0	0			2	0.38192
k__Bacteria;p__Firmicutes;c__Bacilli;o__Bacillales;__;__;__	0	0	0		0	0	0		0	0		0	0	0	0		0	0	0.01241	0		0	0	0			2	0.383791
k__Bacteria;p__Proteobacteria;c__Deltaproteobacteria;o__Desulfovibrionales;f__Desulfovibrionaceae;g__Desulfovibrio;s__D168	0	0	0		0	0	0		0	0		0	0	0	0		0	0	0.00827335	0		0	0	0			1	0.392055
k__Bacteria;p__Bacteroidetes;c__Cytophagia;o__Cytophagales;f__Cytophagaceae;g__Hymenobacter;s__	0	0	0		0	0	0		0	0		0	0	0	0		0	0	0.0165467	0		0	0	0			2	0.392766
k__Bacteria;p__Proteobacteria;c__Betaproteobacteria;o__Burkholderiales;f__Burkholderiaceae;g__Lautropia;s__	0	0	0		0	0	0		0	0		0	0	0	0		0	0	0.01241	0		0	0	0		Limonite>Control	2	0.39623
k__Bacteria;p__Actinobacteria;c__Coriobacteriia;o__Coriobacteriales;f__Coriobacteriaceae;g__Adlercreutzia;s__	0	0	0		0	0	0		0	0		0	0	0	0		0	0	0.00827335	0		0	0	0		Control>Limonite	1	0.410646
k__Bacteria;p__Proteobacteria;c__Gammaproteobacteria;o__Aeromonadales;f__Succinivibrionaceae;g__Succinimonas;s__amylolytica	0.0125471	0.0861683	0		0.0379299	0.218349	0.00938791		0.0237767	0.0207512		0.0413242	0.0180598	0	0.0093214		0.0119735	0	0	0.0493665		0.0227066	0	0			1	0.414933
k__Bacteria;p__Bacteroidetes;c__[Saprospirae];o__[Saprospirales];f__Chitinophagaceae;g__Sediminibacterium;s__	0	0	0		0	0	0		0	0		0	0.0331096	0	0.0341785		0	0	0	0.0534803		0	0	0.045744			2	0.431
k__Bacteria;p__Proteobacteria;c__Alphaproteobacteria;o__Rhizobiales;f__Bradyrhizobiaceae;g__Bradyrhizobium;s__	0.167294	2.07149	0		0	0.0145566	0		0	0		0.0459158	0.084279	0.0238057	0.0186428		0.104768	0.021302	0.1241	0.106961		0.0302755	0.0436691	0.151307			2	0.431
k__Bacteria;p__Proteobacteria;c__Alphaproteobacteria;o__Rhizobiales;f__Phyllobacteriaceae;g__Aminobacter;s__	12.7185	0.551477	0.102534		0.375084	0	0.0140819		0.218746	0		3.84315	2.66081	0.0238057	1.305		3.3047	0	0.347481	1.76485		0.0529821	20.5529	1.41455			3	0.44239
k__Bacteria;p__Bacteroidetes;c__Bacteroidia;o__Bacteroidales;f__BS11;g__;s__	0	0.00689346	0		0	0	0		0	0		0	0	0	0		0.113749	0	0	0.0370248		0	0	0.0492628			1	0.451336
k__Bacteria;p__Bacteroidetes;c__Bacteroidia;o__Bacteroidales;f__[Paraprevotellaceae];__;__	0.0627353	0	0		0	0	0		0	0		0	0	0	0		0	0	0	0		0	0.0218345	0.0105563			1	0.458357
k__Bacteria;p__Proteobacteria;c__Gammaproteobacteria;o__Pseudomonadales;f__Moraxellaceae;g__Moraxella;__	0.0418235	0	0		0	0	0		0	0		0	0.0240797	0	0		0	0	0	0		0	0.0196511	0			3	0.458357
k__Bacteria;p__Firmicutes;c__Clostridia;o__Clostridiales;f__Lachnospiraceae;g__Moryella;s__	0	0.0206804	0		0	0	0		0	0.0124507		0	0	0	0		0	0.0468643	0	0		0.0227066	0	0			1	0.465232
k__Bacteria;p__Fibrobacteres;c__Fibrobacteria;o__Fibrobacterales;f__Fibrobacteraceae;g__Fibrobacter;s__succinogenes	0	0.0930617	0		0	0	0		0	0		0	0.0511694	0	0		0	0.149114	0	0.0863913		0	0	0			1	0.476298
k__Bacteria;p__Firmicutes;c__Clostridia;o__Clostridiales;f__Lachnospiraceae;g__Oribacterium;s__	0	0	0		0.160148	0	0.150207		0.109373	0		0.0183663	0	0	0		0	0	0	0.0287971		0.0832576	0	0			1	0.476298
k__Bacteria;p__Proteobacteria;c__Alphaproteobacteria;o__Rhizobiales;f__Rhizobiaceae;g__Agrobacterium;s__	0	0	0		0.00842886	0.0145566	0		0	0		0	0	0	0		0	0	0	0		0	0	0			2	0.479833
k__Bacteria;p__Actinobacteria;c__Coriobacteriia;o__Coriobacteriales;f__Coriobacteriaceae;g__Atopobium;s__	0	0	0		0	0	0		0	0		0	0	0	0		0.0179603	0.0298228	0.0289567	0.0740497		0.060551	0	0			5	0.485154
k__Bacteria;p__Proteobacteria;c__Alphaproteobacteria;o__Rickettsiales;f__;g__;s__	0	0	0		0.0126433	0	0		0	0		0	0	0	0		0	0	0	0		0	0.00873382	0			1	0.488975
k__Bacteria;p__Spirochaetes;c__Spirochaetes;o__Spirochaetales;f__Spirochaetaceae;g__Treponema;s__	0	0	0		0	0	0		0	0		0	0	0	0		0.0119735	0	0	0.0205694		0	0	0.0175939			1	0.496738
k__Bacteria;p__Proteobacteria;c__Betaproteobacteria;o__Rhodocyclales;f__Rhodocyclaceae;g__Thauera;s__	0	0	0.0297678		0	0	0		0	0		0	0.00902989	0	0		0	0.0553851	0.00827335	0		0.0567666	0	0			3	0.50364
k__Bacteria;p__Proteobacteria;c__Deltaproteobacteria;o__Desulfuromonadales;__;__;__	0	0	0.00661507		0	0	0		0	0		0	0	0	0		0	0.0553851	0	0		0.0416288	0	0.0140751			1	0.505841
k__Bacteria;p__Firmicutes;c__Clostridia;o__Clostridiales;f__Ruminococcaceae;g__Oscillospira;__	0	0.0310206	0		0.0168577	0.0655046	0		0	0		0	0	0	0		0	0	0.00827335	0		0.0227066	0	0			3	0.505841
k__Bacteria;p__Proteobacteria;c__Gammaproteobacteria;o__Aeromonadales;f__Succinivibrionaceae;g__;s__	0	0.0206804	0		0	0	0		0	0		0	0	0	0		0	0.0255624	0	0		0	0.0283849	0			1	0.505841
k__Bacteria;p__Synergistetes;c__Synergistia;o__Synergistales;f__Dethiosulfovibrionaceae;g__Pyramidobacter;s__	0	0.0344673	0		0	0	0		0	0		0	0.00601993	0.00793525	0		0.0209537	0	0	0		0	0	0			1	0.508278
k__Bacteria;p__Bacteroidetes;c__Bacteroidia;o__Bacteroidales;f__[Paraprevotellaceae];g__;s__	0.0292765	0	0		0	0	0		0	0		0.0137747	0	0	0		0	0	0	0		0	0	0			1	0.509741
k__Bacteria;p__Firmicutes;c__Clostridia;o__Clostridiales;f__Christensenellaceae;g__;s__	0	0	0		0	0	0		0	0		0.00918316	0	0	0		0	0	0	0		0	0	0			1	0.511145
k__Bacteria;p__Actinobacteria;c__Actinobacteria;o__Actinomycetales;f__Micrococcaceae;g__Kocuria;s__palustris	0	0	0		0	0	0		0	0		0.0183663	0	0	0		0	0	0	0		0	0	0			5	0.515391
k__Bacteria;p__Bacteroidetes;c__Flavobacteriia;o__Flavobacteriales;f__Flavobacteriaceae;g__Flavobacterium;s__	0	0	0		0	0	0		0	0		0.0321411	0	0	0		0	0	0	0		0	0	0		Limonite>Control	2	0.515724
k__Bacteria;p__Proteobacteria;c__Alphaproteobacteria;o__Sphingomonadales;f__Sphingomonadaceae;g__Novosphingobium;__	0	0	0		0	0	0		0	0		0.0229579	0	0	0		0	0	0.0248201	0		0	0	0			2	0.518955
k__Bacteria;p__Tenericutes;c__Mollicutes;o__RF39;f__;g__;s__	0	0	0.0727658		0	0	0		0	0		0.0321411	0	0	0		0	0	0	0		0	0	0			1	0.523739
k__Bacteria;p__TM7;c__TM7-3;o__;f__;g__;s__	0	0	0.0198452		0	0	0		0	0		0.0275495	0	0	0		0	0	0	0		0	0	0		Limonite>Control	2	0.523739
k__Bacteria;p__[Thermi];c__Deinococci;o__Deinococcales;f__Trueperaceae;g__Truepera;s__	0	0	0		0	0	0		0	0		0.0137747	0	0	0		0	0	0	0		0	0	0			3	0.525347
k__Bacteria;p__OD1;c__ZB2;o__;f__;g__;s__	0.0460059	0.0723813	0		0	0	0		0	0		0	0.0993288	0.0357086	0.0217499		0	0.0937287	0.0289567	0		0.0454133	0	0.0281502			3	0.529294
k__Bacteria;p__Bacteroidetes;c__Bacteroidia;o__Bacteroidales;f__[Barnesiellaceae];g__;s__	0	0	0		0	0	0		0	0		0.00918316	0	0	0		0	0	0	0		0	0	0			4	0.534747
k__Bacteria;p__Proteobacteria;c__Gammaproteobacteria;o__Xanthomonadales;f__Sinobacteraceae;g__;s__	0	0	0		0.105361	0	0		0	0		0	0	0	0		0	0	0.0868702	0		0	0	0		Limonite>Control	2	0.53898
k__Bacteria;p__Bacteroidetes;c__Bacteroidia;o__Bacteroidales;f__S24-7;g__;s__	0.0292765	0.816875	0.75081		1.74056	1.37196	0.788584		1.2887	2.12907		1.73562	0	0	0		0	0	0	0		0	0	0			1	0.544846
k__Bacteria;p__Actinobacteria;c__Actinobacteria;o__Actinomycetales;f__Dermacoccaceae;g__Dermacoccus;s__	0	0.34812	0		0.585806	0.407584	0.337965		0.28532	0.709691		0.789752	0	0	0		0	0	0	0		0	0.00873382	0.00703755			2	0.561242
k__Bacteria;p__[Thermi];c__Deinococci;o__Deinococcales;f__Deinococcaceae;g__Deinococcus;s__	0	0	0		0.0421443	0.174679	0.0187758		0	0.0581033		0	0	0	0		0	0.042604	0.0330934	0		0	0	0			2	0.567567
k__Bacteria;p__Firmicutes;c__Clostridia;o__Clostridiales;f__Veillonellaceae;g__Succiniclasticum;s__	0.0083647	0.0861683	0.0264603		0.0716453	0.0691437	0.098573		0.0760854	0.016601		0.0550989	0.319056	0.0158705	0.0807855		0.293352	0.0852079	0.0496401	0.168669		0.0529821	0	0.277983			1	0.569048
k__Bacteria;p__Proteobacteria;c__Alphaproteobacteria;o__Rhizobiales;f__Methylobacteriaceae;__;__	4.266	2.16455	7.84216		0.282367	0.025474	0.173676		0.0332874	0.182611		3.02585	2.37787	3.0511	3.38678		0.984824	3.31033	2.23794	1.97877		1.9452	1.92799	13.8992			2	0.575013
k__Bacteria;p__Actinobacteria;c__Actinobacteria;o__Actinomycetales;f__Dermabacteraceae;__;__	12.7938	10.9434	14.7648		0.901888	0.469449	0.455314		0.537353	0.958705		3.59061	7.23294	5.8086	5.28834		3.89739	4.90798	8.46778	5.47556		1.91493	11.9544	5.61948			2	0.576731
k__Bacteria;p__Firmicutes;c__Clostridia;o__Clostridiales;f__Lachnospiraceae;g__Roseburia;s__	0.0250941	0	0		0	0	0		0	0		0	0	0.396762	0		0	0	0	0		0	0.0262014	0.0105563			2	0.576731
k__Bacteria;p__Firmicutes;c__Clostridia;o__Clostridiales;f__[Mogibacteriaceae];g__;s__	0.317859	2.56092	0.0198452		0.0210722	0.0145566	0		0	0.0124507		0	0.108359	1.30535	0.114964		0.17661	0.0894683	0.260611	0.0411387		0.0454133	0.502194	0.211126			1	0.577316
k__Bacteria;p__Proteobacteria;c__Deltaproteobacteria;__;__;__;__	0	0	0		0.0252866	0	0.0187758		0.0237767	0.0124507		0.0964232	0.147488	0.0833201	1.33607		0.520849	0	0.277157	0.43607		0.158946	0.157209	0			1	0.57856
k__Bacteria;p__Proteobacteria;c__Betaproteobacteria;o__Burkholderiales;f__Alcaligenaceae;g__Pusillimonas;s__noertemannii	0	0	0.00661507		0	0	0		0	0		0	0	0	0		0	0	0	0		0	0	0			3	0.57856
k__Bacteria;p__Proteobacteria;c__Gammaproteobacteria;o__Pseudomonadales;f__Moraxellaceae;g__Acinetobacter;s__guillouiae	0	0	0.0297678		0	0	0		0	0		0	0	0	0		0	0	0	0		0	0	0			3	0.579599
k__Bacteria;p__Proteobacteria;c__Deltaproteobacteria;o__PB19;f__;g__;s__	0	0	0.0099226		0	0	0		0	0		0	0	0	0		0	0	0	0		0	0	0			5	0.581014
k__Bacteria;p__Proteobacteria;c__Alphaproteobacteria;o__Sphingomonadales;f__Sphingomonadaceae;g__Novosphingobium;s__	0	0	0.0264603		0	0	0		0	0		0	0	0	0		0	0	0	0		0	0	0			2	0.584656
k__Bacteria;p__Firmicutes;c__Clostridia;o__Clostridiales;f__Veillonellaceae;g__Selenomonas;s__ruminantium	0	0.0275738	0.0198452		0.0379299	0	0.0140819		0	0		0	0	0.412633	0		0.0119735	3.10583	0	0		0.0491977	0.0764209	0			1	0.584786
k__Bacteria;p__Firmicutes;c__Bacilli;o__Lactobacillales;f__Streptococcaceae;__;__	0	0	0.0429979		0	0	0		0	0		0	0	0	0		0	0	0	0		0	0	0			3	0.587851
k__Bacteria;p__Firmicutes;c__Erysipelotrichi;o__Erysipelotrichales;f__Erysipelotrichaceae;g__RFN20;s__	0	0	0.0429979		0	0	0		0	0		0	0	0	0		0	0	0	0		0	0	0			1	0.591076
k__Bacteria;p__TM7;c__TM7-3;o__EW055;f__;g__;s__	0	0.0137869	0		0	0	0		0	0		0	0	0	0.0155357		0	0	0	0		0	0	0.0246314			3	0.593236
k__Bacteria;p__Firmicutes;c__Clostridia;o__Clostridiales;f__Ruminococcaceae;g__Ruminococcus;s__flavefaciens	0	0	0.162069		0.0674309	0.356636	0.342659		0.0903514	0.236564		0.34896	0	0	0		0	0	0	0		0	0	0			1	0.593487
k__Bacteria;p__Bacteroidetes;c__Flavobacteriia;o__Flavobacteriales;f__Flavobacteriaceae;g__Flavobacterium;s__succinicans	0.572982	1.20636	0.294371		1.90492	2.47098	1.86819		2.78187	2.46109		3.4345	3.93402	0.543565	1.03468		4.63077	1.89162	1.79118	2.12687		4.25371	0.194327	2.18868			2	0.593487
k__Bacteria;p__Proteobacteria;c__Gammaproteobacteria;o__Xanthomonadales;f__Xanthomonadaceae;g__Luteimonas;s__	0	0	0		0	0	0.0469395		0.00951068	0.0124507		0	0	0	0		0	0	0	0		0	0	0			3	0.593487
k__Bacteria;p__Proteobacteria;c__Deltaproteobacteria;o__Myxococcales;f__0319-6G20;g__;s__	0	0.0344673	0		0	0	0		0	0		0.169888	0.180598	0.527694	0.0621427		0.113749	0	0.0744602	0		0	0.0196511	0			1	0.606809
k__Bacteria;p__Verrucomicrobia;c__Verruco-5;o__WCHB1-41;f__RFP12;g__;s__	0	0.0137869	0		0	0	0		0	0		0	0.0120399	0	0		0	0.00852079	0.00827335	0		0.0416288	0	0.0387065			1	0.608452
k__Bacteria;p__Verrucomicrobia;c__Verrucomicrobiae;o__Verrucomicrobiales;f__Verrucomicrobiaceae;g__Verrucomicrobium;s__	0.0167294	0	0		0	0	0		0	0		0	0	0	0.0434999		0.236477	0.191718	0	0		0.140024	0	0.0175939			6	0.609602
k__Bacteria;p__Bacteroidetes;c__Bacteroidia;o__Bacteroidales;f__RF16;g__;s__	0	0	0		0	0	0		0	0		0.202029	0	0	0		0	0.0596455	0	0.0246832		0	0	0			1	0.63874
k__Bacteria;p__Bacteroidetes;c__Bacteroidia;o__Bacteroidales;f__Bacteroidaceae;g__Bacteroides;s__	0	0	0		0	0.0218349	0.0281637		0	0		0	0	0	0		0	0	0.0496401	0		0	0	0			5	0.63874
k__Bacteria;p__Chloroflexi;c__Anaerolineae;o__Anaerolineales;f__Anaerolinaceae;g__SHD-231;s__	0	0	0		0	0	0.0234698		0	0.016601		0	0	0	0		0	0	0	0		0	0	0			1	0.640144
k__Bacteria;p__Actinobacteria;c__Actinobacteria;o__Actinomycetales;f__Sanguibacteraceae;__;__	0.0209118	0	0		0.0505732	0.131009	0.00938791		0.0808407	0.0249014		0	0.0632092	0.0119029	0		0.00898015	0.0127812	0.0455034	0.00822774		0.109749	0	0.0105563			3	0.652151
k__Bacteria;p__Firmicutes;c__Clostridia;o__Clostridiales;f__Lachnospiraceae;g__Shuttleworthia;s__	0	0	0		0	0	0.00938791		0	0.0373521		0	0	0	0		0	0	0	0		0	0	0			1	0.653691
k__Bacteria;p__Proteobacteria;c__Gammaproteobacteria;o__Pseudomonadales;f__Moraxellaceae;g__Psychrobacter;__	0	0.661772	0		0	0	0		0	0		0	0.0361196	0	0.00621427		0	0.0127812	0	0.0452526		0	0	0			3	0.661205
k__Bacteria;p__Proteobacteria;c__Gammaproteobacteria;o__Enterobacteriales;f__Enterobacteriaceae;__;__	0	0.0310206	0		0	0	0		0	0		0	0	0	0		0.0329272	0	0	0.032911		0.0227066	0	0			3	0.661205
k__Bacteria;p__Firmicutes;c__Clostridia;o__Clostridiales;f__Lachnospiraceae;g__;s__	4.75115	0	0		0.00842886	0	0		0	0		0.0642821	0.00601993	0	0.0621427		0.00898015	0	0	0.0699358		0	4.13983	0.0175939			1	0.669844
k__Bacteria;p__Firmicutes;c__Clostridia;o__Clostridiales;f__Ruminococcaceae;g__Ruminococcus;s__	0.0292765	0.0206804	0		0	0	0		0	0		0	0.0541793	0.920489	0		0.0359206	0	0	0.0205694		0	0	0			1	0.673432
k__Bacteria;p__Firmicutes;c__Clostridia;o__Clostridiales;f__Lachnospiraceae;g__Blautia;__	0.104559	0	0		0	0	0		0	0		0.0964232	0	0	0.0869998		0.152663	0	0	0.164555		0	0.102622	0			1	0.678234
k__Bacteria;p__Firmicutes;c__Clostridia;o__Clostridiales;f__Lachnospiraceae;__;__	25.7842	41.6089	34.6167		0.649022	0.462171	1.20165		0.756099	1.62274		10.928	11.3265	6.34423	11.5275		6.05262	8.12031	10.3334	11.0334		4.22722	13.7994	45.1353			1	0.679579
k__Bacteria;p__Tenericutes;c__Mollicutes;o__Acholeplasmatales;f__;g__;s__	0	0	0		0	0	0.00938791		0	0.00830048		0	0	0	0		0.0508875	0.0681663	0	0		0.0340599	0	0			1	0.679579
k__Bacteria;p__Firmicutes;c__Clostridia;o__Clostridiales;f__Ruminococcaceae;g__Ruminococcus;s__bromii	0	0	0		0	0	0		0.014266	0		0.0229579	0	0	0		0	0	0	0		0	0	0			1	0.679579
k__Bacteria;p__Acidobacteria;c__[Chloracidobacteria];o__RB41;f__;g__;s__	0	0	0.0198452		0	0	0		0.0475534	0		0	0	0	0		0	0	0	0		0	0	0			2	0.679579
k__Bacteria;p__Bacteroidetes;c__Flavobacteriia;o__Flavobacteriales;f__[Weeksellaceae];g__;s__	0	0	0		0	0	0		0	0		0.0321411	0	0.0238057	0.0590355		0	0.0724267	0	0.0575942		0	0	0.00703755			2	0.679579
k__Bacteria;p__TM7;c__TM7-1;o__;f__;g__;s__	0	0	0.0463055		0	0	0		0	0.00830048		0	0.0180598	0.777654	0.0155357		0.0209537	0	0	0.0205694		0	0	0			3	0.679579
k__Bacteria;p__Actinobacteria;c__Coriobacteriia;o__Coriobacteriales;f__Coriobacteriaceae;g__Olsenella;__	0.0125471	0	0		0	0	0		0	0		0	0	0.0436439	0.0093214		0	0	0	0		0	0.0393022	0			1	0.679579
k__Bacteria;p__Actinobacteria;c__Actinobacteria;o__Actinomycetales;f__Micrococcaceae;g__Rothia;s__nasimurium	0	0	0.0264603		0	0	0		0	0		0	0.0120399	0	0.0155357		0	0.259884	0	0		0	0	0			3	0.682297
k__Bacteria;p__Proteobacteria;c__Deltaproteobacteria;o__Bdellovibrionales;f__Bacteriovoracaceae;g__Peredibacter;s__starrii	0	0	0		0	0	0		0.00951068	0		0	0	0	0		0	0	0	0		0	0	0			6	0.687963
k__Bacteria;p__Tenericutes;c__Mollicutes;o__;f__;g__;s__	0	0	0		0	0.0145566	0		0	0		0.00918316	0	0	0		0	0	0.0289567	0		0	0	0			2	0.687963
k__Bacteria;p__TM7;c__TM7-3;o__CW040;f__F16;g__;s__	0	0	0		0	0	0		0.00951068	0		0	0	0	0		0	0	0	0		0	0	0			1	0.68833
k__Bacteria;p__Bacteroidetes;c__Flavobacteriia;o__Flavobacteriales;f__[Weeksellaceae];g__Wautersiella;s__	0	0	0		0	0	0		0.0523087	0		0	0	0	0		0	0	0	0		0	0	0			3	0.693617
k__Bacteria;p__Tenericutes;c__RF3;o__ML615J-28;f__;g__;s__	0	0	0		0	0	0		0.00951068	0		0	0	0	0		0	0	0	0		0	0	0			1	0.7038
k__Bacteria;p__Firmicutes;c__Clostridia;o__Clostridiales;__;__;__	0	0	0		0	0.0545871	0		0	0.0705541		0	0	0	0		0	0	0	0.0575942		0.0643355	0	0			1	0.704274
k__Bacteria;p__OD1;c__;o__;f__;g__;s__	0	0	0		0.00842886	0	0		0	0		0	0	0	0		0	0	0	0		0	0	0			2	0.707211
k__Bacteria;p__Proteobacteria;c__Alphaproteobacteria;o__Sphingomonadales;f__Sphingomonadaceae;g__Sphingomonas;s__yabuuchiae	0	0	0		0.0252866	0	0		0	0		0	0	0	0		0	0	0	0		0	0	0			2	0.717361
k__Bacteria;p__Proteobacteria;c__Betaproteobacteria;o__Burkholderiales;f__Comamonadaceae;g__Acidovorax;s__delafieldii	0	0.0344673	0		0.0632165	0	0.0422456		0.042798	0		0	0	0	0		0	0	0	0		0	0	0			2	0.718259
k__Bacteria;p__Proteobacteria;c__Betaproteobacteria;o__Neisseriales;f__Neisseriaceae;g__Neisseria;s__shayeganii	0	0	0		0.0126433	0	0		0	0		0	0	0	0		0	0	0	0		0	0	0			3	0.719616
k__Bacteria;p__Bacteroidetes;c__Sphingobacteriia;o__Sphingobacteriales;f__Sphingobacteriaceae;g__Pedobacter;s__cryoconitis	0.0167294	0	0		0	0	0		0	0		0.0183663	0	0.214252	0		0	0	0	0		0	0.0152842	0			3	0.720642
k__Bacteria;p__Bacteroidetes;c__Flavobacteriia;o__Flavobacteriales;f__[Weeksellaceae];g__Riemerella;s__	0	0	0		0	0	0		0	0		0	0	0	0		0.0119735	0	0.0413668	0		0.0113533	0.0109173	0			2	0.728641
k__Bacteria;p__Firmicutes;c__Clostridia;o__Clostridiales;f__Lachnospiraceae;g__Coprococcus;s__	0	0	0		0	0	0		0	0		0	0	0.269798	0.0093214		0	0	0	0		0	0.168126	0.045744			1	0.732544
k__Bacteria;p__Chloroflexi;c__Ellin6529;o__;f__;g__;s__	0.0794647	0	0		0	0	0		0	0		0	0.0180598	0	0		0	0	0	0.032911		0	0	0			3	0.744551
k__Bacteria;p__Spirochaetes;c__Spirochaetes;o__M2PT2-76;f__;g__;s__	0	0	0		0	0	0		0	0		0	0	0	0.0217499		0	0	0.0372301	0.0370248		0	0	0			1	0.754822
k__Bacteria;p__Bacteroidetes;c__Flavobacteriia;o__Flavobacteriales;f__[Weeksellaceae];g__Ornithobacterium;s__	0	0.206804	0		0	0	0		0	0.0207512		0.0229579	0	0	0		0	0.200239	0	0.0452526		0	0	0			3	0.754822
k__Bacteria;p__Proteobacteria;c__Alphaproteobacteria;o__Rhizobiales;f__Hyphomicrobiaceae;g__Devosia;s__	0	0.0206804	0		0	0	0		0.014266	0		0	0.0120399	0	0		0	0.0340832	0.0165467	0		0	0	0			3	0.754822
k__Bacteria;p__Actinobacteria;c__Coriobacteriia;o__Coriobacteriales;f__Coriobacteriaceae;g__;s__	0	0.0137869	0.0264603		0	0	0		0	0		0	0.0180598	0	0		0	0.0127812	0	0		0	0	0			1	0.759772
k__Bacteria;p__Firmicutes;c__Clostridia;o__Clostridiales;f__Eubacteriaceae;g__Anaerofustis;s__	0	0	0		0	0	0		0	0		0	0	0.0238057	0		0.0269405	0	0.0661868	0		0	0	0			1	0.759772
k__Bacteria;p__Firmicutes;c__Clostridia;o__Clostridiales;f__Clostridiaceae;g__Proteiniclasticum;s__	0	0	0		0	0	0		0	0.0124507		0	0	0	0		0	0	0	0		0	0	0			3	0.761104
k__Bacteria;p__Proteobacteria;c__Betaproteobacteria;o__Burkholderiales;f__Alcaligenaceae;g__Pigmentiphaga;s__daeguensis	0	0	0		0.0168577	0	0		0.0570641	0		0	0	0	0		0.0299338	0	0	0		0.0302755	0	0			3	0.761721
k__Bacteria;p__Firmicutes;c__Erysipelotrichi;o__Erysipelotrichales;f__Erysipelotrichaceae;g__p-75-a5;s__	0	0	0		0	0	0		0	0.0124507		0	0	0	0		0	0	0	0		0	0	0			1	0.761721
k__Bacteria;p__Firmicutes;c__Erysipelotrichi;o__Erysipelotrichales;f__Erysipelotrichaceae;g__Bulleidia;__	0	0	0		0	0	0		0	0.0124507		0	0	0	0		0	0	0	0		0	0	0			1	0.761721
k__Bacteria;p__Proteobacteria;c__Gammaproteobacteria;o__Legionellales;f__Legionellaceae;__;__	0	0.0275738	0		0	0	0		0	0		0	0	0.0119029	0		0.0239471	0	0	0		0	0	0			2	0.761721
k__Bacteria;p__SR1;c__;o__;f__;g__;s__	0	0.0654879	0		0	0	0.0328577		0	0.273916		0.08724	0.162538	0.202349	0.118071		0.0538809	0.149114	0.0579135	0.296199		0.0794732	0	0.0668567			1	0.767571
k__Bacteria;p__Planctomycetes;c__Planctomycetia;o__Pirellulales;f__Pirellulaceae;g__;s__	0.259306	0.203357	0.155454		0.164363	0	0		0	0		0.105606	0.177588	1.46009	0		4.4362	0.0937287	0	0		0.43521	0	0			1	0.767571
k__Bacteria;p__Planctomycetes;c__;o__;f__;g__;s__	0	0	0		0	0.00727829	0		0.0570641	0		0.0505074	0	0	0		0	0	0	0		0	0	0			5	0.767571
k__Bacteria;p__Elusimicrobia;c__Endomicrobia;o__;f__;g__;s__	0	0	0		0	0.0181957	0		0	0		0	0	0	0		0	0	0	0		0	0	0			1	0.779268
k__Bacteria;p__Spirochaetes;c__Spirochaetes;o__Spirochaetales;f__Spirochaetaceae;g__;s__	0	0	0		0	0.00727829	0		0	0		0	0	0	0		0	0	0	0		0	0	0			2	0.782665
k__Bacteria;p__Synergistetes;c__Synergistia;o__Synergistales;f__Synergistaceae;g__;s__	0	0	0		0	0.0109174	0		0	0		0	0	0	0		0	0	0	0		0	0	0			5	0.78833
k__Bacteria;p__Spirochaetes;c__MVP-15;o__PL-11B10;f__;g__;s__	0	0	0		0	0.0327523	0		0	0		0	0	0	0		0	0	0	0		0	0	0			1	0.791331
k__Bacteria;p__Proteobacteria;c__Deltaproteobacteria;o__Desulfovibrionales;f__Desulfovibrionaceae;g__;s__	0	0	0		0	0	0.0140819		0	0		0	0	0	0		0	0	0	0		0	0	0			1	0.791716
k__Bacteria;p__Verrucomicrobia;c__[Pedosphaerae];o__[Pedosphaerales];f__R4-41B;g__;s__	0	0	0		0	0	0.0563275		0	0		0	0	0	0		0	0	0	0		0	0	0			1	0.808729
k__Bacteria;p__Bacteroidetes;c__Bacteroidia;o__Bacteroidales;__;__;__	0	0	0		0.0337154	0.189235	0.0469395		0.014266	0.0207512		0.0183663	0.0752491	0	0.0434999		0.038914	0.0127812	0.0289567	0.0123416		0.0227066	0	0.00703755			1	0.810541
k__Bacteria;p__Fusobacteria;c__Fusobacteriia;o__Fusobacteriales;f__Fusobacteriaceae;g__Fusobacterium;s__	0	0.0172337	0		0	0.0800611	0.0328577		0.0665747	0		0.0229579	0.00601993	0	0		0	0.00852079	0	0.0287971		0.0491977	0	0			2	0.8124
k__Bacteria;p__Firmicutes;c__Erysipelotrichi;o__Erysipelotrichales;f__Erysipelotrichaceae;g__L7A_E11;s__	0.0376412	0	0		0	0	0		0	0		0.0550989	0.00902989	0.40073	0		0.0478942	0	0	0		0	0.0458525	0			1	0.813388
k__Bacteria;p__Firmicutes;c__Bacilli;o__Lactobacillales;f__Streptococcaceae;g__Streptococcus;s__	0.0125471	0.00689346	0		0.0210722	0.0327523	0.0140819		0	0.0290517		0.0642821	0	0	0		0.00598677	0	0.0992802	0.0123416		0.060551	0	0.0175939			2	0.813388
k__Bacteria;p__Proteobacteria;c__Betaproteobacteria;o__Burkholderiales;f__Alcaligenaceae;g__Sutterella;s__	0	0.0999552	0		0.273938	0.149205	0		0	0		0.0688737	0.0632092	0	0		0	0.0639059	0	0		0	0	0			1	0.814861
k__Bacteria;p__Firmicutes;c__Clostridia;o__Clostridiales;f__Peptostreptococcaceae;g__Peptostreptococcus;s__anaerobius	0	0.0551477	0.0595356		0.139076	0.0582263	0.0797972		0.147415	0		0	0	0	0		0	0	0.0165467	0.0205694		0	0	0			2	0.815208
k__Bacteria;p__Proteobacteria;c__Deltaproteobacteria;o__GMD14H09;f__;g__;s__	0	0	0		0.0969319	0.0145566	0.0751033		0.0808407	0.0290517		0.0413242	0.0240797	0.00793525	0		0	0.0340832	0.0413668	0.00822774		0.00756888	0.00873382	0.0492628			1	0.815208
k__Bacteria;p__Proteobacteria;c__TA18;o__PHOS-HD29;f__;g__;s__	0	0	0		0	0.0218349	0.0140819		0.0190214	0		0	0	0	0.00621427		0	0	0	0.00822774		0.0378444	0	0			2	0.816663
k__Bacteria;p__Proteobacteria;c__Alphaproteobacteria;o__Sphingomonadales;f__Sphingomonadaceae;g__Sphingomonas;__	0.0501882	0	0.049613		0.105361	0	0		0	0		0	0.0240797	0.00793525	0.177107		0.218517	0.119291	0	0		0	0	0			2	0.828974
k__Bacteria;p__Actinobacteria;c__Actinobacteria;o__Actinomycetales;f__Propionibacteriaceae;g__;s__	0	0	0.0363829		0	0	0.0187758		0	0.0249014		0	0.0481594	1.06729	0		0	0	0	0		0	0	0.0140751			3	0.838391
k__Bacteria;p__Proteobacteria;c__Gammaproteobacteria;o__Pseudomonadales;f__Moraxellaceae;g__Enhydrobacter;__	0.0209118	0	0		0	0	0		0	0		0.0826484	0	0	0		0	0.10651	0.0703235	0.172783		0	0	0		Control>Limonite	3	0.838391
k__Bacteria;p__Firmicutes;c__Clostridia;o__Clostridiales;f__Clostridiaceae;g__Clostridium;s__	0	0	0.0099226		0	0	0		0	0.0664038		0	0	0	0		0.0419074	0	0.686688	0.954418		0.140024	0.0327518	0			1	0.845069
k__Bacteria;p__Firmicutes;c__Clostridia;o__Clostridiales;f__Lachnospiraceae;g__Pseudobutyrivibrio;s__	0	0	0		0	0.229266	0		0.199724	0.016601		0	0	0	0.0341785		0	0	0	0		0.208144	0	0			1	0.845069
k__Bacteria;p__Firmicutes;c__Clostridia;o__Clostridiales;f__Ruminococcaceae;__;__	0.0418235	0.0275738	0		0.278152	0.396667	0		0.028532	0.103756		0.0137747	0.0210697	0	0		0	0.0170416	0.0372301	0.0205694		0.0378444	0.0262014	0.0175939			1	0.845069
k__Bacteria;p__Proteobacteria;c__Alphaproteobacteria;o__Rhizobiales;f__Methylobacteriaceae;g__Methylobacterium;s__	0	0	0		0.0632165	0	0		0.0523087	0		0.0459158	0	0	0		0	0	0.0537768	0.0617081		0	0	0			2	0.845069
k__Bacteria;p__Bacteroidetes;c__Flavobacteriia;o__Flavobacteriales;f__Cryomorphaceae;g__Fluviicola;s__	0	0	0		0.029501	0.025474	0.417762		0.114128	0.17016		0	0.0120399	0.0357086	0.0217499		0.0957883	0	0.0951435	0.0452526		0.0264911	0.0393022	0			3	0.845069
k__Bacteria;p__Actinobacteria;c__Actinobacteria;o__Actinomycetales;f__Dermabacteraceae;g__Brachybacterium;s__	0	0	0		0.0210722	0.0545871	0		0	0		0	0.00902989	0	0		0	0	0.0206834	0		0	0	0			2	0.850035
k__Bacteria;p__Firmicutes;c__Bacilli;o__Bacillales;f__Staphylococcaceae;g__Staphylococcus;__	0	0	0.0694582		0	0	0.00938791		0	0		0	0.0270897	0	0.0372856		0.0329272	0	0.0703235	0		0	0.0611367	0			2	0.853509
k__Bacteria;p__Firmicutes;c__Clostridia;o__Clostridiales;f__Veillonellaceae;__;__	0	0.0827215	0		0	0	0		0	0.0124507		0	0.084279	0	0.0869998		0	0.0298228	0.157194	0		0	0	0			6	0.862722
k__Bacteria;p__Bacteroidetes;c__Bacteroidia;o__Bacteroidales;f__Prevotellaceae;g__Prevotella;__	0.221665	0.0792748	0		0	0	0		0	0.00830048		0.0275495	0	0	0		0	0	0	0		0	0.253281	0			1	0.875118
k__Bacteria;p__Bacteroidetes;c__Cytophagia;o__Cytophagales;f__Cytophagaceae;g__Spirosoma;s__	0.0334588	0.0999552	0		0	0	0		0.0951068	0.103756		0	0	0.122996	0.301392		0.254438	0.0937287	0.16133	0.312654		0.957463	0.327518	0			2	0.880144
k__Bacteria;p__Proteobacteria;c__Gammaproteobacteria;o__Alteromonadales;f__Alteromonadaceae;g__Cellvibrio;s__	0.112923	0	0		0	0	0		0	0		0	0	0.138867	0.102535		0.0987817	0	0	0		0	0	0			3	0.88096
k__Bacteria;p__Bacteroidetes;c__Bacteroidia;o__Bacteroidales;f__Porphyromonadaceae;g__Tannerella;s__	0	0	0.0727658		0	0	0		0	0		0	0.0120399	0.0238057	0		0	0	0	0.032911		0	0	0			6	0.891786
k__Bacteria;p__Firmicutes;c__Clostridia;o__Clostridiales;f__;g__;s__	0	0	0		0	0	0		0.0713301	0.016601		0	0	0	0		0	0	0	0		0	0.00655036	0			1	0.900962
k__Bacteria;p__Tenericutes;c__Mollicutes;o__Anaeroplasmatales;f__Anaeroplasmataceae;g__;s__	0	0	0		0	0	0		0	0		0	0.0180598	0.00793525	0.0093214		0	0	0.0206834	0		0.0151378	0	0			1	0.904204
k__Bacteria;p__[Thermi];c__Deinococci;o__Deinococcales;f__Trueperaceae;g__B-42;s__	0	0	0		0	0	0.183064		0	0		0	0	0.0357086	0		0	0	0	0		0	0	0.0351877			3	0.911219
k__Bacteria;p__Proteobacteria;c__Alphaproteobacteria;o__RF32;f__;g__;s__	0	0	0.0165377		0	0.0473089	0.131431		0.042798	0.103756		0.0367326	0	0	0		0.0868082	0	0	0.0370248		0.1703	0	0.0351877			1	0.913269
k__Bacteria;p__Bacteroidetes;__;__;__;__;__	0	0	0		0	0	0.00938791		0	0		0	0.0240797	0	0.0217499		0	0	0	0		0	0.0524029	0.0281502			1	0.917335
k__Bacteria;p__Proteobacteria;c__Alphaproteobacteria;o__Sphingomonadales;f__Sphingomonadaceae;g__Sphingomonas;s__	0	0	0		0	0	0		0	0.016601		0	0	0.031741	0		0.00898015	0	0	0.0205694		0	0	0			2	0.919506
k__Bacteria;p__Proteobacteria;c__Gammaproteobacteria;o__Pasteurellales;f__Pasteurellaceae;g__Bibersteinia;s__trehalosi	0	0	0.287756		0.101146	0.0109174	0.0422456		0	0.0332019		0.541806	0	0.107126	0.599677		0.107762	0.21728	0.22338	0.415501		0.257342	0.0917051	0.031669			2	0.921587
k__Bacteria;p__Firmicutes;c__Clostridia;o__Clostridiales;f__Ruminococcaceae;g__Oscillospira;s__	0.0125471	0	0		0	0.0218349	0		0	0.016601		0.0459158	0	0	0		0	0	0	0		0	0	0			1	0.928495
k__Bacteria;p__Bacteroidetes;c__Bacteroidia;o__Bacteroidales;f__;g__;s__	0.0250941	0	0		0	0	0		0	0.00830048		0	0	0.341216	0.0093214		0.00898015	0	0	0		0	0	0			1	0.928563
k__Bacteria;p__Proteobacteria;c__Alphaproteobacteria;o__Rhizobiales;__;__;__	0	0	0		0	0	0		0.014266	0.0124507		0	0.00902989	0.0714172	0		0	0	0	0.00822774		0.0264911	0	0			5	0.932634
k__Bacteria;p__Firmicutes;c__Clostridia;o__Clostridiales;f__Lachnospiraceae;g__Blautia;s__	0	0	0		0.088503	0.00727829	0		0	0		0	0	0.0396762	0		0.0478942	0	0	0		0.143809	0	0			1	0.935207
k__Bacteria;p__Firmicutes;c__Clostridia;o__Clostridiales;f__Lachnospiraceae;g__Anaerostipes;s__	0	0	0		0	0.0327523	0.00938791		0	0		0	0	0	0		0	0	0.0165467	0		0	0	0.0140751			1	0.942196
k__Bacteria;p__Proteobacteria;c__Alphaproteobacteria;o__Rhodobacterales;f__Rhodobacteraceae;g__Rhodobacter;s__	0.0167294	0.0241271	0.0628432		0	0	0		0	0		0.0413242	0	0	0.0869998		0	0	0	0		0.0681199	0	0			3	0.952775
k__Bacteria;p__TM7;__;__;__;__;__	0	0.110295	0.0264603		0.0126433	0	0		0	0		0	0	0.00793525	0		0	0	0	0		0.0491977	0	0.00703755			2	0.952775
k__Bacteria;p__WPS-2;c__;o__;f__;g__;s__	0.0501882	0	0		0	0.0109174	0.0234698		0.385182	0.157709		0.114789	0.0361196	0	0.0434999		0.113749	0	0.182014	0		0.0756888	0	0.0140751			6	0.953289
k__Bacteria;p__Firmicutes;c__Clostridia;o__Clostridiales;f__Dehalobacteriaceae;g__Dehalobacterium;s__	0	0.0654879	0		0.0716453	0.123731	0		0	0.398423		0.165297	0.0150498	0.0396762	0		0	0.0809475	0.00827335	0.0370248		0.0416288	0	0			1	0.953289
k__Bacteria;p__Firmicutes;c__Bacilli;o__Lactobacillales;f__Enterococcaceae;g__Enterococcus;__	0.0669176	0.00689346	0		0.273938	0	0		0.437491	0		0.0137747	0	0	0		0	0	0	0		0.0264911	0	0			6	0.953289
k__Bacteria;p__Firmicutes;c__Clostridia;o__Clostridiales;f__Lachnospiraceae;g__[Ruminococcus];s__gnavus	0	0.0310206	0		0.0168577	0.0181957	0.0563275		0	0		0.0137747	0	0	0		0.0149669	0	0	0		0.0340599	0.00655036	0			5	0.959966
k__Bacteria;p__Firmicutes;c__Bacilli;o__Bacillales;f__Planococcaceae;g__Chryseomicrobium;s__imtechense	0.0334588	0.0103402	0		0	0	1.44574		0	0.124507		0.0918316	0	0.0595144	0		0	0.0937287	0	0.065822		0.13624	0	0			2	0.964947
k__Bacteria;p__;c__;o__;f__;g__;s__	0.0292765	0.0310206	0		0	0.112813	2.81168		0	1.41108		0.146931	0.0391295	0.0872877	0.0248571		0.0149669	0.0681663	0.0413668	0.0534803		0.27248	0	0.0563004			1	0.96803
k__Bacteria;p__Proteobacteria;c__Alphaproteobacteria;o__Caulobacterales;f__Caulobacteraceae;g__Brevundimonas;s__	0	0	0.0330753		0.101146	0	0		0	0		0	0.0180598	0	0		0.038914	0	0.0455034	0		0.0378444	0.0371187	0			6	0.969152
k__Bacteria;p__Firmicutes;c__Clostridia;o__Clostridiales;f__Lachnospiraceae;g__Butyrivibrio;s__	0.0418235	0	0.135609		0.059002	0	0		0.0190214	0.0622536		0	0	0	0		0.143682	0	0	0.0946191		0.0832576	0.0982554	0.0809318			1	0.973817
k__Bacteria;p__Actinobacteria;c__Actinobacteria;o__Actinomycetales;f__Micrococcaceae;g__Micrococcus;__	0	0	0.0099226		0	0	0.0140819		0.194969	0.0332019		0	0.0240797	0	0		0.0538809	0	0	0.0822774		0	0	0.186495			6	0.974774
k__Bacteria;p__Actinobacteria;c__Coriobacteriia;o__Coriobacteriales;f__Coriobacteriaceae;g__Olsenella;s__umbonata	0.0167294	0	0		0	0.00727829	0		0	0		0.0183663	0	0	0		0	0	0	0		0	0	0			1	0.975461
k__Bacteria;p__Firmicutes;c__Clostridia;o__Clostridiales;f__Eubacteriaceae;g__Garciella;s__	0	0.0310206	0		0	0	0		0.0523087	0		0	0.0240797	0	0		0	0	0.0744602	0		0	0.0262014	0.031669			1	0.975461
k__Bacteria;p__Proteobacteria;c__Epsilonproteobacteria;o__Campylobacterales;f__Campylobacteraceae;g__Campylobacter;s__	0	0.0103402	0.0529206		0	0	0		0	0		0	0.0240797	0	0		0	0	0	0		0.0378444	0.0196511	0.0140751			3	0.975461
k__Bacteria;p__Actinobacteria;c__Acidimicrobiia;o__Acidimicrobiales;f__;g__;s__	0	0.0241271	0.049613		0	0	0		0	0		0	0	0	0		0	0.0596455	0.0206834	0		0	0	0.00703755			6	0.975523
k__Bacteria;p__Bacteroidetes;c__Sphingobacteriia;o__Sphingobacteriales;f__Sphingobacteriaceae;g__Pedobacter;s__	0	0	0.0595356		0	0	0		0	0		0.0550989	0.0150498	0	0		0.0329272	0	0	0.00822774		0.0302755	0	0.00703755			2	0.975523
k__Bacteria;p__Firmicutes;c__Clostridia;o__Clostridiales;f__[Tissierellaceae];g__Anaerococcus;s__	0	0	0.0363829		0	0.0582263	0.0234698		0	0		0	0	0	0		0	0	0	0		0	0	0.00703755			2	0.975523
k__Bacteria;p__Firmicutes;c__Bacilli;o__Bacillales;f__Listeriaceae;g__Brochothrix;s__	0	0	0		0.0210722	0	0		0.0190214	0		0	0.0150498	0	0		0	0	0	0		0	0	0			1	0.975523
k__Bacteria;p__Firmicutes;c__Clostridia;o__Clostridiales;f__Syntrophomonadaceae;g__Syntrophomonas;s__	0	0.141316	0.0165377		0.0168577	0.145566	0.122043		0.0808407	0.0622536		0.0505074	0.255847	0.730043	0.0372856		0.104768	0.042604	0	0.0205694		0.0491977	0	0.249833			5	0.975523
k__Bacteria;p__Proteobacteria;c__Gammaproteobacteria;o__Aeromonadales;f__Succinivibrionaceae;g__Succinivibrio;s__	0	0.0103402	0		0	0	0		0.00951068	0		0	0.0300996	0.00793525	0		0	0	0	0		0	0.0196511	0.00703755			1	0.975523
k__Bacteria;p__Lentisphaerae;c__[Lentisphaeria];o__Victivallales;f__Victivallaceae;g__;s__	0.0083647	0.0275738	0		0	0.0727829	0.0234698		0	0.0954555		0	0	0	0		0	0	0	0		0	0.0262014	0			5	0.975523
k__Bacteria;p__Actinobacteria;c__Coriobacteriia;o__Coriobacteriales;f__Coriobacteriaceae;__;__	0.0376412	0	0		0.00842886	0	0		0	0.00830048		0	0	0.0198381	0		0	0	0	0		0	0	0			1	0.975523
k__Bacteria;p__Proteobacteria;c__Alphaproteobacteria;__;__;__;__	0.0125471	0.35846	0		0.00842886	0	0		0	0		0	0	0.230122	0		0	0	0	0.0123416		0	0	0.0527816			1	0.977315
k__Bacteria;p__Tenericutes;c__Mollicutes;o__Mycoplasmatales;f__Mycoplasmataceae;g__Mycoplasma;s__hyorhinis	0.485153	0	0		0.0674309	0	0.211228		0	0		0.0964232	0.153508	0.134899	0.114964		0.939923	0	0	0		0	0	0.0351877			2	0.98768
k__Bacteria;p__Proteobacteria;c__Betaproteobacteria;o__Burkholderiales;f__Comamonadaceae;g__Pelomonas;__	0	0.0206804	0		0	0	0		0.0380427	0		0.0642821	0	0	0		0.0119735	0	0.00827335	0.032911		0.0151378	0.0174676	0			2	0.993721
k__Bacteria;p__Elusimicrobia;c__Elusimicrobia;o__Elusimicrobiales;f__Elusimicrobiaceae;g__Elusimicrobium;s__	0.112923	0.0999552	0.0893034		0.0252866	0.138287	0.17837		0.147415	0.0747043		0.119381	0.00902989	0	0		0.0269405	0.021302	0.0910069	0		0	0.0611367	0.116119			1	0.994104
k__Bacteria;p__Bacteroidetes;c__Bacteroidia;o__Bacteroidales;f__[Paraprevotellaceae];g__CF231;s__	0.0961941	0.0861683	0.592049		0.252866	22.8938	0.469395		0.304342	0.892301		0.693328	0.078259	0.0714172	0.50957		0.18559	0.0255624	0.0910069	0.0287971		0.113533	0.969453	0.679123			1	0.995423
k__Bacteria;p__Fusobacteria;c__Fusobacteriia;o__Fusobacteriales;f__Leptotrichiaceae;__;__	0	0.051701	0.0959185		0.0252866	0.167401	0.197146		0.0903514	0.0747043		0.0229579	0.0361196	0.142834	0.164678		0	0.0511247	0.115827	0.0740497		0.060551	0.0327518	0.0703755			3	0.995423
k__Bacteria;p__Firmicutes;c__Erysipelotrichi;o__Erysipelotrichales;f__Erysipelotrichaceae;g__Bulleidia;s__	9.68632	0.0310206	16.8254		0	0	0		0	0.120357		0.133156	0.0632092	0.392795	0		0	0	0.0455034	0		0.0908265	0.0196511	0			1	0.9967
k__Bacteria;p__Proteobacteria;c__Gammaproteobacteria;o__Pasteurellales;f__Pasteurellaceae;g__Mannheimia;s__	0	0.0103402	0.0330753		0	0.0145566	0		0	0		0	0	0	0		0	0	0.0165467	0		0	0	0			3	0.9967

## Sheet: Table S5
Table S5. Differential abundance analysis detected bacteria that differ significantly between control and limonite groups (p<0.05).
days; days relative to the initiation of limonite feeding
	Control											Limonite
Taxa	30 days				60 days				90 days			30 days					60 days					90 days				orderings	Cluster	p-value
k__Bacteria;p__Proteobacteria;c__Alphaproteobacteria;o__Rickettsiales;f__mitochondria;__;__	0	0	0		0	0	0		0	0		0	0	0	0		0	0.0596455	0	0		0.0794732	0	0		Limonite>Control	3	0.00825727
k__Bacteria;p__Firmicutes;c__Bacilli;o__Bacillales;f__Staphylococcaceae;g__Salinicoccus;s__	0	0	0		0	0	0		0	0		0	0	0	0		0	0.183197	0	0		0.060551	0	0		Limonite>Control	2	0.00825727
k__Bacteria;p__Firmicutes;c__Bacilli;o__Lactobacillales;f__Aerococcaceae;g__;s__	0	0	0		0	0	0		0	0		0	0	0	0		0	0.042604	0	0		0.0756888	0	0		Limonite>Control	2	0.00825727
k__Bacteria;p__Proteobacteria;c__Gammaproteobacteria;o__Pseudomonadales;f__Moraxellaceae;g__Acinetobacter;s__	0	0	0		0	0	0		0	0		0	0	0	0		0	0.00852079	0	0		0.00756888	0	0		Limonite>Control	2	0.00825727
k__Bacteria;p__Proteobacteria;c__Alphaproteobacteria;o__Rhodobacterales;f__Rhodobacteraceae;__;__	0	0	0		0	0	0		0	0		0	0	0	0		0	0.0298228	0	0		0.0151378	0	0		Limonite>Control	3	0.0101418
k__Bacteria;p__Proteobacteria;c__Betaproteobacteria;o__Burkholderiales;f__Alcaligenaceae;g__Oligella;s__	0	0	0		0	0	0		0	0		0	0	0.0198381	0		0	0.191718	0	0		0.0189222	0	0		Limonite>Control	2	0.0133262
k__Bacteria;p__Firmicutes;c__Bacilli;o__Lactobacillales;f__Streptococcaceae;g__Streptococcus;s__minor	0	0	0		0	0	0		0	0		0	0	0.0198381	0		0	0.0596455	0	0		0	0	0		Limonite>Control	2	0.0133262
k__Bacteria;p__Tenericutes;c__Mollicutes;o__Acholeplasmatales;f__Acholeplasmataceae;g__Acholeplasma;s__	0	0	0		0	0	0		0	0		0	0	0.0158705	0		0	0.0127812	0	0		0	0	0		Limonite>Control	3	0.0133262
k__Bacteria;p__Firmicutes;c__Clostridia;o__Clostridiales;f__[Tissierellaceae];g__GW-34;s__	0	0	0		0	0	0		0	0		0	0	0.0396762	0		0	0.0127812	0	0		0	0	0		Limonite>Control	2	0.0133262
k__Bacteria;p__Firmicutes;c__Clostridia;o__Clostridiales;f__Peptostreptococcaceae;__;__	0.0376412	0.124082	0.00661507		0.227579	0.629572	0.281637		0.447002	0.35277		0.142339	0.0541793	0	0		0.0688478	0	0.190287	0.0822774		0.060551	0	0		Limonite>Control	2	0.0133262
k__Bacteria;p__Firmicutes;c__Bacilli;o__Bacillales;f__Staphylococcaceae;g__Jeotgalicoccus;s__	0	0	0		0	0	0		0	0		0	0	0.0119029	0		0	0.0340832	0	0		0.0491977	0	0		Limonite>Control	2	0.0133262
k__Bacteria;p__Proteobacteria;c__Gammaproteobacteria;o__Pseudomonadales;f__Pseudomonadaceae;g__Pseudomonas;s__caeni	0.0250941	0.0930617	0		0.37087	0.367553	0.244086		0.694279	0.356921		0	0.0331096	0.0119029	0		0.0508875	0.0127812	0.144784	0.032911		0.132455	0	0		Limonite>Control	3	0.0133262
k__Bacteria;p__Proteobacteria;c__Gammaproteobacteria;o__Xanthomonadales;f__Xanthomonadaceae;g__Stenotrophomonas;s__	0	0	0		0	0	0		0	0		0	0.00902989	0	0		0	0.0255624	0	0		0	0	0		Limonite>Control	3	0.0133262
k__Bacteria;p__Actinobacteria;c__Actinobacteria;o__Actinomycetales;f__Corynebacteriaceae;g__Corynebacterium;__	0.0125471	0.106849	0		0	0	0		0.00951068	0		0.449975	0.659182	0.329313	0.686677		6.10351	0.340832	0.289567	4.89551		0.0870421	0.209612	0.640417		Limonite>Control	2	0.0133262
k__Bacteria;p__Actinobacteria;c__Actinobacteria;o__Actinomycetales;f__Dietziaceae;g__Dietzia;s__	0	0.0723813	0.0959185		0	0	0		0.0190214	0		0.344368	0.460524	0.730043	0.441213		1.57452	0.489945	0.368164	1.88004		0.219497	0.133191	0.105563		Limonite>Control	3	0.0133262
k__Bacteria;p__Firmicutes;c__Clostridia;o__Clostridiales;f__Clostridiaceae;__;__	0	0	0		0	0	0		0	0		0	0	0.0198381	0		0	0	0	0		0.0189222	0	0		Limonite>Control	2	0.0133262
k__Bacteria;p__Actinobacteria;c__Actinobacteria;o__Actinomycetales;f__Micrococcaceae;g__Arthrobacter;__	0.0292765	0.0827215	0		0	0	0		0	0		0.17448	0.391295	0.15077	0.161571		0.449008	0.4303	0.339207	1.62087		0.109749	0.0131007	0.182976		Limonite>Control	3	0.0133262
k__Bacteria;p__Bacteroidetes;c__Bacteroidia;o__Bacteroidales;f__Porphyromonadaceae;g__Porphyromonas;s__	0	0	0		0	0	0		0	0		0	0	0	0		0.0299338	0.0170416	0	0		0	0	0		Limonite>Control	2	0.0180769
k__Bacteria;p__Actinobacteria;c__Actinobacteria;o__Actinomycetales;f__Microbacteriaceae;g__Leucobacter;s__	0	0	0		0	0	0		0	0		0	0	0.0357086	0		0	0	0	0		0.0113533	0	0		Limonite>Control	3	0.0190663
k__Bacteria;p__Proteobacteria;c__Gammaproteobacteria;o__Alteromonadales;f__Idiomarinaceae;g__;s__	0	0	0		0	0	0		0	0		0	0.0210697	0.031741	0		0	0.123551	0	0		0	0	0		Limonite>Control	3	0.0208881
k__Bacteria;p__Proteobacteria;c__Gammaproteobacteria;o__Pasteurellales;f__Pasteurellaceae;g__;s__	0	0	0		0	0	0		0	0		0	0	0	0		0	0.0340832	0	0.0575942		0	0	0		Limonite>Control	2	0.0208881
k__Bacteria;p__Firmicutes;c__Bacilli;o__Lactobacillales;f__Carnobacteriaceae;g__Trichococcus;s__	0	0.0103402	0.00661507		0	0	0		0	0		0	0.219727	0.0277734	0.0248571		0.257431	0.0596455	0.0206834	0.213921		0.0189222	0	0.165382		Limonite>Control	3	0.0208881
k__Bacteria;p__Firmicutes;c__Clostridia;o__Clostridiales;f__[Tissierellaceae];g__;s__	0.0125471	0.103402	0.0363829		0	0	0		0	0		0.0964232	0.240797	0.622917	0.245464		0.413087	0.127812	0.260611	1.01613		0.0983954	0.0393022	0.105563		Limonite>Control	3	0.0218226
k__Bacteria;p__Actinobacteria;c__Actinobacteria;o__Actinomycetales;f__Micrococcaceae;g__Kocuria;s__	0	0	0		0	0	0		0	0		0	0.00601993	0	0		0.00598677	0	0	0		0	0	0		Limonite>Control	2	0.0218226
k__Bacteria;p__Proteobacteria;c__Betaproteobacteria;o__Rhodocyclales;f__Rhodocyclaceae;g__Methyloversatilis;s__	0	0	0		0	0	0		0	0		0	0.0361196	0	0		0.0239471	0	0	0		0	0	0		Limonite>Control	2	0.0230774
k__Bacteria;p__Firmicutes;c__Bacilli;o__Lactobacillales;f__Aerococcaceae;g__Alloiococcus;s__	0	0	0		0	0	0		0	0		0	0.120399	0	0		0.0478942	0	0	0		0	0	0		Limonite>Control	3	0.0239395
Unassigned;__;__;__;__;__;__	0	0.103402	0.138916		0.0547876	0	0.00938791		0.0332874	0		0.133156	0.123408	0.170608	0.233035		0.275391	0.281186	0.153057	0.193352		0.143809	0.187777	0.186495		Limonite>Control	2	0.0274865
k__Bacteria;p__Proteobacteria;c__Deltaproteobacteria;o__Desulfobacterales;f__Desulfobulbaceae;g__Desulfobulbus;s__	0	0	0		0	0	0		0	0		0	0	0	0		0	0.0127812	0	0		0	0	0		Limonite>Control	3	0.0284883
k__Bacteria;p__Bacteroidetes;c__[Saprospirae];o__[Saprospirales];f__Chitinophagaceae;g__;s__	0	0	0		0	0	0		0	0		0	0	0	0		0	0.0127812	0	0		0	0	0		Limonite>Control	3	0.0284883
k__Bacteria;p__Actinobacteria;c__Actinobacteria;o__Actinomycetales;f__Corynebacteriaceae;g__Corynebacterium;s__	0	0	0		0	0	0		0	0		0	0	0	0		0	0.0596455	0	0		0	0	0		Limonite>Control	2	0.0284883
k__Bacteria;p__Firmicutes;c__Bacilli;o__Gemellales;f__Gemellaceae;g__Gemella;s__	0	0	0		0	0	0		0	0		0	0	0	0		0	0.11077	0	0		0	0	0		Limonite>Control	2	0.0284883
k__Bacteria;p__Bacteroidetes;c__Flavobacteriia;o__Flavobacteriales;f__[Weeksellaceae];g__Chryseobacterium;s__	0	0	0		0	0	0		0	0		0	0	0	0		0	0.00852079	0	0		0	0	0		Limonite>Control	2	0.0321297
k__Bacteria;p__Actinobacteria;c__Actinobacteria;o__Actinomycetales;f__Micrococcaceae;g__Micrococcus;s__	0	0	0		0	0	0		0	0		0	0	0	0		0	0.0255624	0	0		0	0	0		Limonite>Control	2	0.0339543
k__Bacteria;p__Proteobacteria;c__Alphaproteobacteria;o__Caulobacterales;f__Caulobacteraceae;g__Brevundimonas;s__diminuta	0	0	0		0	0	0		0	0		0	0	0	0		0	0.0127812	0	0		0	0	0		Limonite>Control	3	0.0373375
k__Bacteria;p__Fusobacteria;c__Fusobacteriia;o__Fusobacteriales;f__Leptotrichiaceae;g__Leptotrichia;s__	0	0	0.0132301		0	0	0		0	0.00830048		0.0413242	0.156518	0.0872877	0.111857		0.19457	0.32805	0	1.06549		0.0529821	0	0.045744		Limonite>Control	2	0.0386261
k__Bacteria;p__Firmicutes;c__Bacilli;o__Lactobacillales;f__Aerococcaceae;g__Alkalibacterium;s__iburiense	0	0	0		0	0	0		0	0		0	0	0	0		0	0.021302	0	0		0	0	0		Limonite>Control	2	0.0386261
k__Bacteria;p__Proteobacteria;c__Alphaproteobacteria;o__Rhizobiales;f__Rhizobiaceae;g__Agrobacterium;__	0	0	0		0	0	0		0	0		0	0	0	0		0	0.0170416	0	0		0	0	0		Limonite>Control	3	0.0386261
k__Bacteria;p__TM7;c__TM7-3;__;__;__;__	0	0	0		0	0	0		0	0		0	0	0	0		0	0.0298228	0	0		0	0	0		Limonite>Control	3	0.0386261
k__Bacteria;p__Cyanobacteria;c__Chloroplast;o__Streptophyta;f__;g__;s__	0	0	0		0	0	0		0	0		0	0	0	0		0	0.0766871	0	0		0	0	0		Limonite>Control	3	0.0386261
k__Bacteria;p__Firmicutes;c__Bacilli;o__Bacillales;f__Planococcaceae;g__Solibacillus;s__	0	0	0		0	0	0		0	0		0	0	0	0		0	0.0127812	0	0		0	0	0		Limonite>Control	2	0.0386261
k__Bacteria;p__Proteobacteria;c__Gammaproteobacteria;o__Alteromonadales;f__Alteromonadaceae;__;__	0	0	0		0	0	0		0	0		0	0	0	0		0	0.00852079	0	0		0	0	0		Limonite>Control	3	0.0386261
k__Bacteria;p__Proteobacteria;c__Gammaproteobacteria;o__Enterobacteriales;f__Enterobacteriaceae;g__Enterobacter;__	0	0	0		0	0	0		0	0		0	0	0	0		0	0.0298228	0	0		0	0	0		Limonite>Control	3	0.0386261
k__Bacteria;p__Proteobacteria;c__Alphaproteobacteria;o__Caulobacterales;f__Caulobacteraceae;__;__	0	0	0		0	0	0		0	0		0	0	0	0		0	0.042604	0	0		0	0	0		Limonite>Control	2	0.0386261
k__Bacteria;p__Actinobacteria;c__Actinobacteria;o__Actinomycetales;f__Brevibacteriaceae;g__Brevibacterium;s__	0	0	0		0	0	0		0	0		0	0	0	0		0	0.0170416	0	0		0	0	0		Limonite>Control	5	0.0386261
k__Bacteria;p__Firmicutes;c__Bacilli;o__Bacillales;f__Staphylococcaceae;g__Staphylococcus;s__	0	0	0		0	0	0		0	0		0	0	0	0		0	0.225801	0	0		0	0	0		Limonite>Control	3	0.0386261
k__Bacteria;p__Bacteroidetes;c__[Saprospirae];o__[Saprospirales];__;__;__	0	0	0		0	0	0		0	0		0	0	0	0		0	0.0681663	0	0		0	0	0		Limonite>Control	3	0.0386261
k__Bacteria;p__Actinobacteria;c__Actinobacteria;o__Actinomycetales;__;__;__	0	0	0		0	0	0		0	0		0	0	0	0		0	0.00852079	0	0		0	0	0		Limonite>Control	3	0.0386261
k__Bacteria;p__Actinobacteria;c__Actinobacteria;o__Actinomycetales;f__Nocardioidaceae;g__Aeromicrobium;s__	0	0	0		0	0	0		0	0		0	0	0	0		0	0	0	0		0.00756888	0	0		Limonite>Control	3	0.0386261
k__Bacteria;p__Bacteroidetes;c__Flavobacteriia;o__Flavobacteriales;f__Flavobacteriaceae;g__Capnocytophaga;s__	0	0	0		0	0	0		0	0		0	0	0	0		0	0	0	0		0.0302755	0	0		Limonite>Control	2	0.0386261
k__Bacteria;p__Proteobacteria;c__Betaproteobacteria;o__Burkholderiales;f__Alcaligenaceae;g__;s__	0	0	0		0	0	0		0	0		0	0	0	0		0	0	0	0		0.128671	0	0		Limonite>Control	2	0.0386261
k__Bacteria;p__Verrucomicrobia;c__Verrucomicrobiae;o__Verrucomicrobiales;f__Verrucomicrobiaceae;g__Akkermansia;s__	0	0	0		0	0	0		0	0		0	0	0	0		0	0	0	0		0.00756888	0	0		Limonite>Control	2	0.0386261
k__Bacteria;p__Firmicutes;c__Clostridia;o__Clostridiales;f__Veillonellaceae;g__Anaerovibrio;s__	0	0	0		0	0	0		0	0		0	0	0	0		0	0	0	0		0.0227066	0	0		Limonite>Control	2	0.0386261
k__Bacteria;p__Proteobacteria;c__Gammaproteobacteria;o__Enterobacteriales;f__Enterobacteriaceae;g__Erwinia;__	0	0	0		0	0	0		0	0		0	0	0	0		0	0	0	0		0.0378444	0	0		Limonite>Control	2	0.0386261
k__Bacteria;p__Proteobacteria;c__Alphaproteobacteria;o__Rhizobiales;f__Bradyrhizobiaceae;g__Bosea;s__genosp.	0	0	0		0	0	0		0	0		0	0	0	0		0	0	0	0		0.0264911	0	0		Limonite>Control	2	0.0386261
k__Bacteria;p__Proteobacteria;c__Alphaproteobacteria;o__Rhizobiales;f__Phyllobacteriaceae;__;__	0	0	0		0	0	0		0	0		0	0	0	0		0	0	0	0		0.0189222	0	0		Limonite>Control	3	0.0386261
k__Bacteria;p__Proteobacteria;c__Gammaproteobacteria;o__Pseudomonadales;f__Pseudomonadaceae;g__Pseudomonas;s__veronii	0	0	0		0	0	0		0	0		0	0	0	0		0	0	0	0		0.00756888	0	0		Limonite>Control	3	0.0386261
k__Bacteria;p__Actinobacteria;c__Actinobacteria;o__Actinomycetales;f__Actinomycetaceae;g__Trueperella;s__	0	0	0		0	0	0		0	0		0	0	0	0		0	0	0	0		0.00756888	0	0		Limonite>Control	2	0.0386261
k__Bacteria;p__Actinobacteria;c__Actinobacteria;o__Actinomycetales;f__Micrococcaceae;g__Nesterenkonia;s__	0.0209118	0.155103	0.0859959		0.0505732	0	0		0	0		0.0780568	0.243807	3.66608	0.205071		0.308319	0.272665	0.119964	0.106961		0.0908265	0.200878	0.0844505		Limonite>Control	2	0.0386261
k__Bacteria;p__Firmicutes;c__Bacilli;o__Lactobacillales;f__Aerococcaceae;g__Facklamia;s__	0.2133	0.0344673	0.211682		0	0	0.0281637		0	0		0.477524	0.400325	0.178543	2.32414		0.457988	0.668882	0.206834	0.506006		0.465486	0.379921	0.277983		Limonite>Control	2	0.0386261
k__Bacteria;p__Firmicutes;c__Bacilli;o__Bacillales;f__Staphylococcaceae;g__Jeotgalicoccus;s__psychrophilus	0	0	0		0	0	0		0	0		0	0	0.198381	0.0341785		0.0179603	0.907464	0	0		0.0983954	0	0		Limonite>Control	2	0.0386261
k__Bacteria;p__Actinobacteria;c__Actinobacteria;o__Actinomycetales;f__Dietziaceae;g__Dietzia;s__timorensis	0	0	0		0	0	0		0	0		0	0	0	0.0807855		0	0	0	0.0534803		0	0	0		Limonite>Control	2	0.0386261
k__Bacteria;p__Actinobacteria;c__Actinobacteria;o__Actinomycetales;f__Micrococcaceae;g__Rothia;s__mucilaginosa	0.0083647	0.0137869	0		0	0	0		0	0		0	0.0481594	0.0396762	0.0248571		0.152663	0.0170416	0.0248201	0.111075		0.0908265	0	0.031669		Limonite>Control	5	0.0386261
k__Bacteria;p__Firmicutes;c__Clostridia;o__Clostridiales;f__Clostridiaceae;g__Clostridium;s__butyricum	0	0	0		0	0	0		0	0		0	0	0	0		0	0.021302	0	0		0	0	0.0387065		Limonite>Control	4	0.0386261
k__Bacteria;p__Proteobacteria;c__Gammaproteobacteria;o__Pseudomonadales;f__Pseudomonadaceae;g__Pseudomonas;__	0	0.0103402	0		0	0	0		0	0		0	0	0	0		0	0	0	0		0	0	0		Limonite>Control	3	0.0386261
k__Bacteria;p__Actinobacteria;c__Actinobacteria;o__Actinomycetales;f__Microbacteriaceae;g__Curtobacterium;s__	0	0.0172337	0		0	0	0		0	0		0	0	0	0		0	0	0	0		0	0	0		Limonite>Control	2	0.0386261
k__Bacteria;p__Firmicutes;c__Bacilli;o__Lactobacillales;f__Aerococcaceae;__;__	0	0.0206804	0		0	0	0		0	0		0	0	0	0		0	0	0	0		0	0	0		Limonite>Control	2	0.0386261
k__Bacteria;p__Proteobacteria;c__Gammaproteobacteria;o__Pseudomonadales;f__Moraxellaceae;g__Psychrobacter;s__pulmonis	0	0.0103402	0		0	0	0		0	0		0	0	0	0		0	0	0	0		0	0	0		Limonite>Control	4	0.0386261
k__Bacteria;p__Bacteroidetes;c__[Saprospirae];o__[Saprospirales];f__;g__;s__	0	0.0551477	0		0	0	0		0	0		0	0	0	0		0	0	0	0		0	0	0		Limonite>Control	3	0.0386261
k__Bacteria;p__Proteobacteria;c__Gammaproteobacteria;o__Pseudomonadales;f__Pseudomonadaceae;__;__	0	0.0275738	0		0	0	0		0	0		0	0	0	0		0	0	0	0		0	0	0		Limonite>Control	3	0.0386261
k__Bacteria;p__Firmicutes;c__Clostridia;o__Clostridiales;f__Veillonellaceae;g__Veillonella;s__parvula	0	0.0137869	0		0	0	0		0	0		0	0	0	0		0	0	0	0		0	0	0		Limonite>Control	3	0.0386261
k__Bacteria;p__Actinobacteria;c__Actinobacteria;o__Actinomycetales;f__Promicromonosporaceae;g__;s__	0	0.0103402	0		0	0	0		0	0		0	0	0	0		0	0	0	0		0	0	0		Limonite>Control	3	0.0386261
k__Bacteria;p__Actinobacteria;c__Actinobacteria;o__Actinomycetales;f__Brevibacteriaceae;g__Brevibacterium;s__paucivorans	0	0.0551477	0		0	0	0		0	0		0	0	0	0		0	0	0	0		0	0	0		Limonite>Control	5	0.0386261
k__Bacteria;p__Firmicutes;c__Bacilli;o__Bacillales;f__Staphylococcaceae;g__Staphylococcus;s__succinus	0	0.0206804	0		0	0	0		0	0		0	0	0	0		0	0	0	0		0	0	0		Limonite>Control	3	0.0386261
k__Bacteria;p__Proteobacteria;c__Gammaproteobacteria;o__Pasteurellales;f__Pasteurellaceae;g__Haemophilus;s__parainfluenzae	0	0.0448075	0		0	0	0		0	0		0	0	0	0		0	0	0	0		0	0	0		Limonite>Control	2	0.0386261
k__Bacteria;p__Actinobacteria;c__Actinobacteria;o__Actinomycetales;f__Pseudonocardiaceae;g__Pseudonocardia;s__	0	0.0310206	0		0	0	0		0	0		0	0	0	0		0	0	0	0		0	0	0		Limonite>Control	3	0.0386261
k__Bacteria;p__Bacteroidetes;c__Flavobacteriia;o__Flavobacteriales;__;__;__	0	0.0172337	0		0	0	0		0	0		0	0	0	0		0	0	0	0		0	0	0		Limonite>Control	3	0.0386261
k__Bacteria;p__Firmicutes;c__Clostridia;o__Clostridiales;f__[Tissierellaceae];__;__	0.0418235	0.00689346	0.0396904		0.0842886	0.0582263	0.0469395		0.185458	0.132808		0.0734653	0	0	0		0	0.0170416	0.119964	0		0.0794732	0	0		Limonite>Control	3	0.0386261
k__Bacteria;p__Proteobacteria;c__Gammaproteobacteria;o__Alteromonadales;f__211ds20;g__;s__	0	0.0448075	0		0	0	0		0	0		0	0.0300996	0	0.0528213		0.0628611	0.0639059	0	0.0617081		0.0340599	0	0.0211126		Limonite>Control	3	0.0386261
k__Bacteria;p__Firmicutes;c__Clostridia;o__Clostridiales;f__[Mogibacteriaceae];g__Mogibacterium;s__	0	0.237824	0.68466		0.214936	0	0		0.128394	0		0.427017	1.02339	1.27361	0.497141		1.33804	0.336571	0.463308	0.259174		0.507115	0.510928	0.376509		Limonite>Control	6	0.0386261
k__Bacteria;p__Firmicutes;c__Bacilli;o__Bacillales;f__Bacillaceae;g__Natronobacillus;s__	0	0.0344673	0.0132301		0	0	0		0	0		0.0413242	0.0632092	0.170608	0		0.0359206	0.379175	0.0165467	0.123416		0.094611	0	0		Limonite>Control	5	0.0386261
k__Bacteria;p__Proteobacteria;c__Gammaproteobacteria;o__Xanthomonadales;f__Xanthomonadaceae;__;__	0	0	0		0	0	0		0	0		0	0	0	0		0	0.0170416	0	0		0.151378	0	0.0246314		Limonite>Control	2	0.0386261
k__Bacteria;p__Bacteroidetes;c__Bacteroidia;o__Bacteroidales;f__Porphyromonadaceae;__;__	0	0	0		0	0	0		0	0		0	0	0.0436439	0		0.0568743	0.042604	0	0		0.0491977	0	0		Limonite>Control	2	0.0386261
k__Bacteria;p__Actinobacteria;c__Actinobacteria;o__Actinomycetales;f__Microbacteriaceae;g__Frigoribacterium;s__	0	0	0		0	0	0		0	0		0	0.0300996	0	0		0	0	0	0		0	0	0.0422253		Limonite>Control	4	0.0386261
k__Bacteria;p__Proteobacteria;c__Gammaproteobacteria;o__Pseudomonadales;f__Moraxellaceae;g__Enhydrobacter;s__	0	0	0		0	0	0		0	0		0	0.0150498	0	0.0279642		0	0	0	0		0	0	0		Limonite>Control	3	0.0386261
k__Bacteria;p__Proteobacteria;c__Gammaproteobacteria;o__Alteromonadales;f__Idiomarinaceae;g__Pseudidiomarina;s__	0	0.0103402	0		0	0.025474	0		0	0		0	0	0	0		0	0	0	0		0	0	0		Limonite>Control	3	0.0386261
k__Bacteria;p__Proteobacteria;c__Gammaproteobacteria;o__Aeromonadales;f__Aeromonadaceae;__;__	0	0.0103402	0		0	0.0145566	0		0	0		0	0	0	0		0	0	0	0		0	0	0		Limonite>Control	3	0.0386261
k__Bacteria;p__Bacteroidetes;c__Flavobacteriia;o__Flavobacteriales;f__Flavobacteriaceae;g__Gelidibacter;s__	0	0.0620412	0.049613		0	0	0		0	0		0	0.207687	0	0.114964		0.224504	0.170416	0.0248201	0.172783		0.0227066	0	0.309652		Limonite>Control	3	0.0386261
k__Bacteria;p__Actinobacteria;c__Actinobacteria;o__Actinomycetales;f__Dermabacteraceae;g__Brachybacterium;s__conglomeratum	0	0	0		0	0	0		0	0		0	0.141468	0.0238057	0.0403927		0.463975	0	0.0785968	0.30854		0	0.0349353	0.0351877		Limonite>Control	3	0.0386261
k__Bacteria;p__Acidobacteria;c__Solibacteres;o__Solibacterales;f__;g__;s__	0	0	0		0	0	0		0	0		0	0	0.115061	0		0	0.191718	0.0248201	0		0.109749	0	0		Limonite>Control	2	0.0386261
k__Bacteria;p__Actinobacteria;c__Actinobacteria;o__Actinomycetales;f__Cellulomonadaceae;g__Demequina;s__	0	0	0		0	0	0		0	0		0	0	0.0595144	0		0.0269405	0.102249	0	0		0.10218	0.0218345	0		Limonite>Control	6	0.0386261
k__Bacteria;p__Bacteroidetes;c__Cytophagia;o__Cytophagales;f__Cyclobacteriaceae;g__;s__	0	0	0		0.0168577	0	0.0234698		0.00951068	0.0207512		0	0	0	0		0	0	0	0		0	0	0		Limonite>Control	3	0.0386261
k__Bacteria;p__Proteobacteria;c__Betaproteobacteria;o__Burkholderiales;f__Oxalobacteraceae;g__Janthinobacterium;s__	0	0	0		0	0	0		0	0		0	0	0	0		0.134702	0	0	0		0	0	0.0351877		Limonite>Control	2	0.0386261
k__Bacteria;p__Firmicutes;c__Clostridia;o__Clostridiales;f__[Tissierellaceae];g__ph2;s__	0	0	0		0	0	0		0	0		0	0	0	0		0.00898015	0	0	0		0	0	0.00703755		Limonite>Control	2	0.0386261
k__Bacteria;p__Bacteroidetes;c__Bacteroidia;o__Bacteroidales;f__Marinilabiaceae;g__;s__	0	0.0344673	0		0.0168577	0	0		0	0		0	0	0	0		0	0	0	0		0	0	0		Limonite>Control	2	0.0386261
k__Bacteria;p__Proteobacteria;c__Gammaproteobacteria;o__Pseudomonadales;f__Pseudomonadaceae;g__Pseudomonas;s__stutzeri	0	0	0		0	0	0		0	0		0	0	0.0119029	0		0	0	0	0		0	0	0		Limonite>Control	5	0.0386261
k__Bacteria;p__Firmicutes;c__Clostridia;o__Clostridiales;f__Lachnospiraceae;g__Roseburia;__	0	0	0		0	0	0		0	0		0	0	0.00793525	0		0	0	0	0		0	0	0		Limonite>Control	4	0.0386261
k__Bacteria;p__Proteobacteria;c__Gammaproteobacteria;o__Alteromonadales;f__[Chromatiaceae];g__Rheinheimera;s__perlucida	0	0	0		0	0	0		0	0		0	0	0.00793525	0		0	0	0	0		0	0	0		Limonite>Control	3	0.0386261
k__Bacteria;p__Proteobacteria;c__Betaproteobacteria;o__Burkholderiales;f__Comamonadaceae;g__Pelomonas;s__puraquae	0	0	0		0	0	0		0	0		0	0	0.0198381	0		0	0.0894683	0	0		0.0378444	0	0.0211126		Limonite>Control	3	0.0386261
k__Bacteria;p__Proteobacteria;c__Gammaproteobacteria;o__Xanthomonadales;f__Xanthomonadaceae;g__Pseudoxanthomonas;s__kaohsiungensis	0	0	0		0	0	0		0	0		0	0	0.0158705	0		0	0	0	0		0	0	0		Limonite>Control	4	0.0386261
k__Bacteria;p__Firmicutes;c__Clostridia;o__Clostridiales;f__Peptococcaceae;__;__	0	0	0		0	0	0		0	0		0	0	0.0158705	0		0	0	0	0		0	0	0		Limonite>Control	3	0.0386261
k__Bacteria;p__Proteobacteria;c__Deltaproteobacteria;o__Bdellovibrionales;f__Bacteriovoracaceae;g__;s__	0	0	0		0	0	0		0	0		0	0	0.00793525	0		0	0	0	0		0	0	0		Limonite>Control	6	0.0386261
k__Bacteria;p__Actinobacteria;c__Actinobacteria;o__Actinomycetales;f__Mycobacteriaceae;g__Mycobacterium;s__	0	0	0		0	0	0		0	0		0	0	0.0238057	0		0	0	0	0		0	0	0		Limonite>Control	6	0.0386261
k__Bacteria;p__Firmicutes;c__Clostridia;o__Clostridiales;f__Clostridiaceae;g__Clostridium;s__perfringens	0	0	0		0	0	0		0	0		0	0	0.0119029	0		0	0	0	0		0	0	0		Limonite>Control	2	0.0386261
k__Bacteria;p__Actinobacteria;c__Actinobacteria;o__Actinomycetales;f__Yaniellaceae;g__Yaniella;s__	0	0	0		0	0	0		0	0		0	0	0.031741	0		0	0	0	0		0	0	0		Limonite>Control	5	0.0386261
k__Bacteria;p__Actinobacteria;c__Actinobacteria;o__Actinomycetales;f__Dermabacteraceae;g__;s__	0	0	0		0	0	0		0	0		0	0	0.0515791	0		0	0	0	0		0	0	0		Limonite>Control	2	0.0386261
k__Bacteria;p__Proteobacteria;c__Gammaproteobacteria;o__Aeromonadales;f__Aeromonadaceae;g__Oceanisphaera;s__	0	0	0		0	0	0		0	0		0	0	0.0198381	0		0	0	0	0		0	0	0		Limonite>Control	3	0.0386261
k__Bacteria;p__Firmicutes;c__Bacilli;o__Bacillales;f__Staphylococcaceae;g__Staphylococcus;s__sciuri	0	0	0		0	0	0		0	0		0	0	0.0872877	0		0	0	0	0		0	0	0		Limonite>Control	2	0.0386261
k__Bacteria;p__Proteobacteria;c__Alphaproteobacteria;o__Rhizobiales;f__Rhizobiaceae;__;__	0	0	0		0	0	0		0	0		0	0	0.0119029	0		0	0	0	0		0	0.00436691	0		Limonite>Control	2	0.0386261
k__Bacteria;p__Proteobacteria;c__Alphaproteobacteria;o__Rhodobacterales;f__Rhodobacteraceae;g__Paracoccus;__	0	0	0		0	0	0.0140819		0	0		0.101015	0.081269	0.063482	0.351106		0.137696	0.174676	0	0.164555		0	0.0349353	0		Limonite>Control	3	0.0386261
k__Bacteria;p__Proteobacteria;c__Alphaproteobacteria;o__Sphingomonadales;f__Sphingomonadaceae;g__Sphingopyxis;s__	0	0	0		0	0	0		0	0		0	0	0	0		0.0149669	0	0	0		0	0	0		Limonite>Control	3	0.0386261
k__Bacteria;p__Firmicutes;c__Clostridia;o__Clostridiales;f__[Acidaminobacteraceae];g__Guggenheimella;s__	0	0	0		0	0	0		0	0		0	0	0	0		0.00598677	0	0	0		0	0	0		Limonite>Control	3	0.0386261
k__Bacteria;p__Firmicutes;c__Clostridia;o__Clostridiales;f__[Tissierellaceae];g__Finegoldia;s__	0	0	0		0	0	0		0	0		0	0	0	0		0.00898015	0	0	0		0	0	0		Limonite>Control	5	0.0386261
k__Bacteria;p__Proteobacteria;c__Betaproteobacteria;o__Burkholderiales;f__Alcaligenaceae;g__Alcaligenes;s__faecalis	0	0	0		0	0	0		0	0		0	0	0	0		0.038914	0	0	0		0	0	0		Limonite>Control	5	0.0386261
k__Bacteria;p__BRC1;c__PRR-11;o__;f__;g__;s__	0	0	0		0	0	0		0	0		0	0	0	0		0.038914	0	0	0		0	0	0		Limonite>Control	3	0.0386261
k__Bacteria;p__Bacteroidetes;c__Flavobacteriia;o__Flavobacteriales;f__Flavobacteriaceae;g__Aequorivita;s__	0.100376	0.144763	0.413442		0.101146	0.0109174	0.0187758		0	0		0.169888	0.186618	0.0991906	0.323142		0.853115	0.234322	0.132374	0.213921		0.314108	0.377738	0.249833		Limonite>Control	3	0.0386261
k__Bacteria;p__Tenericutes;c__Mollicutes;o__Acholeplasmatales;f__Acholeplasmataceae;g__Acholeplasma;s__laidlawii	0	0	0		0	0	0		0	0		0	0	0	0		0.0449008	0	0	0		0	0	0		Limonite>Control	3	0.0386261
k__Bacteria;p__Proteobacteria;c__Epsilonproteobacteria;o__Campylobacterales;f__Campylobacteraceae;g__Arcobacter;s__cryaerophilus	0	0	0		0	0	0		0	0		0	0	0	0		0.0209537	0	0	0		0	0	0		Limonite>Control	5	0.0386261
k__Bacteria;p__Bacteroidetes;c__Sphingobacteriia;o__Sphingobacteriales;f__Sphingobacteriaceae;g__;s__	0	0	0		0	0	0		0	0		0	0	0	0		0.0119735	0	0	0		0	0	0		Limonite>Control	3	0.0386261
k__Bacteria;p__Proteobacteria;c__Gammaproteobacteria;o__Legionellales;__;__;__	0	0	0		0	0	0		0	0		0	0	0	0		0.0269405	0	0	0		0	0	0		Limonite>Control	3	0.0386261
k__Bacteria;p__Proteobacteria;c__Alphaproteobacteria;o__Rhizobiales;f__Beijerinckiaceae;__;__	0	0	0		0	0	0		0	0		0	0	0	0		0.0478942	0	0	0		0	0	0		Limonite>Control	3	0.0386261
k__Bacteria;p__Proteobacteria;c__Gammaproteobacteria;o__Oceanospirillales;f__Halomonadaceae;g__;s__	0	0	0		0	0	0		0	0		0	0	0	0		0.0209537	0	0	0		0	0	0		Limonite>Control	3	0.0386261
k__Bacteria;p__Proteobacteria;c__Alphaproteobacteria;o__Rhodospirillales;f__Acetobacteraceae;g__;s__	0	0	0		0	0	0		0	0		0	0	0	0		0.0658545	0	0	0		0	0	0		Limonite>Control	2	0.0386261
k__Bacteria;p__Proteobacteria;c__Alphaproteobacteria;o__Rhodobacterales;f__Rhodobacteraceae;g__Anaerospora;s__	0	0	0		0	0	0		0	0		0	0	0	0		0.0179603	0	0	0		0	0	0		Limonite>Control	3	0.0386261
k__Bacteria;p__Bacteroidetes;c__[Rhodothermi];o__[Rhodothermales];f__[Balneolaceae];g__;s__	0	0	0		0	0	0		0	0		0	0	0	0		0.0119735	0	0	0		0	0	0		Limonite>Control	6	0.0386261
k__Bacteria;p__Tenericutes;c__Mollicutes;o__Anaeroplasmatales;f__Anaeroplasmataceae;__;__	0	0	0		0	0	0		0	0		0	0	0.0158705	0		0	0.0170416	0	0.0617081		0	0	0		Limonite>Control	6	0.0386261
k__Bacteria;p__Firmicutes;c__Clostridia;o__Clostridiales;f__Lachnospiraceae;g__Coprococcus;__	0	0	0		0	0	0		0	0		0.00918316	0	0	0		0	0.0170416	0	0		0	0	0		Limonite>Control	6	0.0386261
k__Bacteria;p__Cyanobacteria;c__Chloroplast;o__Cryptophyta;f__;g__;s__	0	0	0		0	0	0		0	0		0	0.0421395	0.107126	0		0	4.86111	0	0		0.00756888	0	0.0105563		Limonite>Control	2	0.0386261
k__Bacteria;p__Proteobacteria;c__Betaproteobacteria;o__Rhodocyclales;f__Rhodocyclaceae;g__Propionivibrio;s__	0	0	0.0628432		0	0	0.0328577		0	0.00830048		0	0.0331096	0.349151	0.155357		0.0898015	1.73398	0.0496401	0.20158		0.321677	0	0		Limonite>Control	3	0.0386261
k__Bacteria;p__Actinobacteria;c__Actinobacteria;o__Actinomycetales;f__Microbacteriaceae;g__Pseudoclavibacter;s__bifida	0	0	0		0	0	0		0	0		0	0	0	0.0124285		0	0.0127812	0	0.0452526		0	0	0		Limonite>Control	2	0.0386261
k__Bacteria;p__Bacteroidetes;c__Sphingobacteriia;o__Sphingobacteriales;f__Sphingobacteriaceae;__;__	0	0	0		0	0	0		0	0		0	0	0	0		0	0	0	0		0.0340599	0.0218345	0		Limonite>Control	5	0.0386261
k__Bacteria;p__Proteobacteria;c__Alphaproteobacteria;o__Rhizobiales;f__Hyphomicrobiaceae;g__Rhodoplanes;s__	0	0.0275738	0		0	0	0		0	0		0	0.0421395	0.0912554	0		0.0449008	0.383436	0	0		0.0832576	0.0589533	0		Limonite>Control	2	0.0386261
k__Bacteria;p__Bacteroidetes;c__Flavobacteriia;o__Flavobacteriales;f__Cryomorphaceae;g__Cryomorpha;s__	0	0	0		0	0	0		0	0		0	0	0.190446	0		0	0	0	0		0	0	0.0140751		Limonite>Control	6	0.0386261
k__Bacteria;p__Proteobacteria;c__Alphaproteobacteria;o__Caulobacterales;f__Caulobacteraceae;g__Brevundimonas;s__vesicularis	0	0	0		0	0	0		0	0		0	0.0180598	0	0		0	0	0	0		0	0	0		Limonite>Control	2	0.0386261
k__Bacteria;p__Cyanobacteria;c__Chloroplast;o__Stramenopiles;f__;g__;s__	0	0	0		0	0	0		0	0		0	0.0361196	0	0		0	0	0	0		0	0	0		Limonite>Control	5	0.0386261
k__Bacteria;p__Firmicutes;c__Bacilli;o__Lactobacillales;f__Enterococcaceae;g__Enterococcus;s__casseliflavus	0	0	0		0	0	0		0	0		0	0.0300996	0	0		0	0	0	0		0	0	0		Limonite>Control	2	0.0386261
k__Bacteria;p__Firmicutes;c__Clostridia;o__Clostridiales;f__Clostridiaceae;g__SMB53;s__	0	0	0		0	0	0		0	0		0	0.084279	0	0		0	0	0	0		0	0	0		Limonite>Control	2	0.0386261
k__Bacteria;p__Proteobacteria;c__Gammaproteobacteria;o__Alteromonadales;f__Alteromonadaceae;g__BD2-13;s__	0	0	0		0	0	0		0	0		0	0.0481594	0	0		0	0	0	0		0	0	0		Limonite>Control	6	0.0386261
k__Bacteria;p__Firmicutes;c__Bacilli;o__Lactobacillales;f__Carnobacteriaceae;g__Carnobacterium;s__viridans	0	0	0		0	0	0		0	0		0	0.0481594	0	0		0	0	0	0		0	0	0		Limonite>Control	4	0.0386261
k__Bacteria;p__Firmicutes;c__Bacilli;o__Lactobacillales;f__Carnobacteriaceae;g__Desemzia;s__	0	0	0		0	0	0		0	0		0	0.0120399	0	0		0	0	0	0		0	0	0		Limonite>Control	4	0.0386261
k__Bacteria;p__Proteobacteria;c__Gammaproteobacteria;o__Pasteurellales;f__Pasteurellaceae;g__Actinobacillus;s__	0	0	0		0	0	0		0	0		0	0.0752491	0	0		0	0	0	0		0	0	0		Limonite>Control	5	0.0386261
k__Bacteria;p__Actinobacteria;c__Actinobacteria;o__Actinomycetales;f__Beutenbergiaceae;g__Salana;s__multivorans	0	0	0		0	0	0		0	0		0	0.0120399	0	0		0	0	0	0		0	0	0		Limonite>Control	5	0.0386261
k__Bacteria;p__Proteobacteria;c__Gammaproteobacteria;o__Aeromonadales;f__Aeromonadaceae;g__Zobellella;s__taiwanensis	0	0	0		0	0	0		0	0		0	0.00601993	0	0		0	0	0	0		0	0	0		Limonite>Control	5	0.0386261
k__Bacteria;p__Actinobacteria;c__Actinobacteria;o__Actinomycetales;f__Dermabacteraceae;g__Helcobacillus;s__massiliensis	0	0	0		0	0	0		0	0		0	0.0120399	0	0		0	0	0	0		0	0	0		Limonite>Control	2	0.0386261
k__Bacteria;p__Proteobacteria;c__Betaproteobacteria;o__Burkholderiales;f__Comamonadaceae;g__Acidovorax;__	0	0	0		0	0	0		0	0		0	0	0	0.00621427		0	0	0	0		0	0	0.00703755		Limonite>Control	2	0.0386261
k__Bacteria;p__Actinobacteria;c__Actinobacteria;o__Actinomycetales;f__Jonesiaceae;g__;s__	0	0	0		0	0	0		0	0		0	0.00902989	0	0		0	0	0	0		0	0	0		Limonite>Control	3	0.0386261
k__Bacteria;p__Proteobacteria;c__Betaproteobacteria;o__Burkholderiales;f__Comamonadaceae;g__Pelomonas;s__	0	0	0		0	0	0		0	0		0	0.0180598	0	0		0	0	0	0		0	0	0		Limonite>Control	2	0.0386261
k__Bacteria;p__Proteobacteria;c__Alphaproteobacteria;o__Caulobacterales;f__Caulobacteraceae;g__Brevundimonas;__	0	0	0		0	0	0		0	0		0	0.0180598	0	0		0	0	0	0		0	0	0		Limonite>Control	3	0.0386261
k__Bacteria;p__Actinobacteria;c__Actinobacteria;o__Actinomycetales;f__Actinomycetaceae;g__N09;s__	0	0	0		0	0	0		0	0		0	0.114379	0	0		0	0	0	0		0	0	0		Limonite>Control	5	0.0386261
k__Bacteria;p__Actinobacteria;c__Actinobacteria;o__Actinomycetales;f__Intrasporangiaceae;g__;s__	0	0	0		0	0	0		0	0		0	0.0150498	0	0		0	0	0	0		0	0	0		Limonite>Control	5	0.0386261
k__Bacteria;p__Proteobacteria;c__Alphaproteobacteria;o__Rhizobiales;f__Beijerinckiaceae;g__Chelatococcus;s__	0	0	0		0	0	0		0	0		0	0	0	0		0	0	0.0289567	0.0411387		0	0	0		Limonite>Control	5	0.0386261
k__Bacteria;p__Proteobacteria;c__Betaproteobacteria;o__Methylophilales;f__Methylophilaceae;g__Methylotenera;s__mobilis	0	0	0		0	0	0		0	0		0	0	0	0		0.0119735	0	0	0.0164555		0.0340599	0	0		Limonite>Control	3	0.0386261
k__Bacteria;p__Proteobacteria;c__Gammaproteobacteria;o__Pseudomonadales;f__Pseudomonadaceae;g__Pseudomonas;s__alcaligenes	0	0	0		0	0	0		0	0		0	0.0240797	0	0.0434999		0	0	0	0.0287971		0	0	0		Limonite>Control	3	0.0386261
k__Bacteria;p__Firmicutes;c__Bacilli;o__Lactobacillales;f__Streptococcaceae;g__Streptococcus;s__luteciae	0	0	0		0	0	0		0	0		0	0.00902989	0	0.0590355		0.0119735	0	0	0		0	0	0		Limonite>Control	4	0.0386261
k__Bacteria;p__Proteobacteria;c__Alphaproteobacteria;o__Rhizobiales;f__Brucellaceae;__;__	0	0	0		0	0	0		0	0		0	0.0601993	0	0.0124285		0.0179603	0.10651	0	0		0	0	0.0140751		Limonite>Control	3	0.0386261
k__Bacteria;p__Proteobacteria;c__Betaproteobacteria;o__Burkholderiales;f__Alcaligenaceae;g__Advenella;s__faeciporci	0	0.0413608	0.0595356		0.029501	0	0		0	0		0.0367326	0.0240797	0.0793525	0.177107		0.122729	0.464383	0.0455034	0.0123416		0.151378	0.12009	0		Limonite>Control	3	0.0386261
k__Bacteria;p__Actinobacteria;c__Actinobacteria;o__Actinomycetales;f__Corynebacteriaceae;g__Corynebacterium;s__variabile	0	0	0		0	0	0		0	0		0	0	0	0		0	0	0	0.00822774		0	0	0		Limonite>Control	4	0.0386261
k__Bacteria;p__Proteobacteria;c__Gammaproteobacteria;o__Alteromonadales;f__Alteromonadaceae;g__Marinobacter;s__	0	0	0		0	0	0		0	0		0	0	0	0.0217499		0	0	0	0		0	0	0		Limonite>Control	6	0.0386261
k__Bacteria;p__Proteobacteria;c__Alphaproteobacteria;o__Rhizobiales;f__Phyllobacteriaceae;g__Aliihoeflea;s__aestuarii	0	0	0		0	0	0		0	0		0	0	0	0.0341785		0	0	0	0		0	0	0		Limonite>Control	5	0.0386261
k__Bacteria;p__Tenericutes;c__Mollicutes;__;__;__;__	0	0	0		0	0	0		0	0		0	0	0	0		0	0	0	0.0164555		0	0	0		Limonite>Control	5	0.0386261
k__Bacteria;p__Bacteroidetes;c__Cytophagia;o__Cytophagales;f__Cyclobacteriaceae;g__Algoriphagus;s__terrigena	0	0	0		0	0	0		0	0		0	0	0	0.0217499		0	0	0	0		0	0	0		Limonite>Control	3	0.0386261
k__Bacteria;p__Firmicutes;c__Bacilli;o__Lactobacillales;f__Carnobacteriaceae;g__Granulicatella;s__	0	0	0		0	0	0		0	0		0	0	0	0.00621427		0	0	0	0		0	0	0		Limonite>Control	5	0.0386261
k__Bacteria;p__Actinobacteria;c__Actinobacteria;o__Actinomycetales;f__Intrasporangiaceae;g__Ornithinimicrobium;__	0	0	0		0	0	0		0	0		0	0	0	0		0	0	0	0.00822774		0	0	0		Limonite>Control	4	0.0386261
k__Bacteria;p__Proteobacteria;c__Gammaproteobacteria;o__Alteromonadales;f__Idiomarinaceae;g__Pseudidiomarina;s__homiensis	0	0	0		0	0	0		0	0		0	0	0	0.00621427		0	0	0	0		0	0	0		Limonite>Control	3	0.0386261
k__Bacteria;p__Proteobacteria;c__Alphaproteobacteria;o__Rhizobiales;f__Methylobacteriaceae;g__Methylobacterium;__	0	0	0		0	0	0		0	0		0	0	0	0.0279642		0	0	0	0		0	0	0		Limonite>Control	2	0.0386261
k__Bacteria;p__Firmicutes;c__Bacilli;o__Bacillales;f__Sporolactobacillaceae;g__Sporolactobacillus;s__	0	0	0		0	0	0		0	0		0	0	0	0.0310713		0	0	0	0		0	0	0		Limonite>Control	5	0.0386261
k__Bacteria;p__Actinobacteria;c__Actinobacteria;o__Actinomycetales;f__Actinomycetaceae;g__Actinomyces;s__hyovaginalis	0	0	0		0	0	0		0	0		0	0	0	0.0186428		0	0	0	0		0	0	0		Limonite>Control	4	0.0386261
k__Bacteria;p__Firmicutes;c__Clostridia;o__Clostridiales;f__Lachnospiraceae;g__Dorea;__	0	0	0		0	0	0		0	0		0	0	0	0		0	0	0	0.0123416		0	0	0		Limonite>Control	3	0.0386261
k__Bacteria;p__Actinobacteria;c__Actinobacteria;o__Actinomycetales;f__Brevibacteriaceae;g__Brevibacterium;__	0	0	0		0	0	0		0	0		0	0	0	0		0	0	0	0.0534803		0	0	0		Limonite>Control	4	0.0386261
k__Bacteria;p__Proteobacteria;c__Gammaproteobacteria;o__Alteromonadales;__;__;__	0	0	0		0	0	0		0	0		0	0	0	0.00621427		0	0	0	0		0	0	0		Limonite>Control	4	0.0386261
k__Bacteria;p__Proteobacteria;c__Gammaproteobacteria;o__Legionellales;f__Legionellaceae;g__;s__	0	0	0		0	0	0		0	0		0	0	0	0		0	0	0	0.00822774		0	0	0		Limonite>Control	4	0.0386261
k__Bacteria;p__Proteobacteria;c__Alphaproteobacteria;o__Sphingomonadales;f__Sphingomonadaceae;g__Sphingobium;s__	0	0	0		0	0	0		0	0		0	0	0	0.0217499		0	0	0	0		0	0	0		Limonite>Control	2	0.0386873
k__Bacteria;p__Proteobacteria;c__Alphaproteobacteria;o__Sphingomonadales;f__;g__;s__	0	0	0		0	0	0		0	0		0	0	0	0.0155357		0	0	0	0		0	0	0		Limonite>Control	6	0.0386873
k__Bacteria;p__Proteobacteria;c__Betaproteobacteria;o__Burkholderiales;f__Comamonadaceae;g__Lampropedia;s__	0	0	0		0	0	0		0	0		0	0	0	0		0	0	0	0.0123416		0	0	0		Limonite>Control	5	0.0386873
k__Bacteria;p__Proteobacteria;c__Gammaproteobacteria;o__Pseudomonadales;f__Pseudomonadaceae;g__;s__	0	0	0		0	0	0		0	0		0	0	0	0		0	0	0	0.00822774		0	0	0		Limonite>Control	2	0.0386873
k__Bacteria;p__Bacteroidetes;c__Bacteroidia;o__Bacteroidales;f__Porphyromonadaceae;g__Porphyromonas;s__endodontalis	0	0	0		0	0	0		0	0		0	0	0	0		0	0	0	0.0246832		0	0	0		Limonite>Control	4	0.0386873
k__Bacteria;p__Proteobacteria;c__Gammaproteobacteria;o__Xanthomonadales;f__Xanthomonadaceae;g__Luteibacter;s__rhizovicinus	0	0	0		0	0	0		0	0		0	0	0	0.00621427		0	0	0	0		0	0	0		Limonite>Control	4	0.0386873
k__Bacteria;p__Proteobacteria;c__Gammaproteobacteria;o__Vibrionales;f__Vibrionaceae;g__Vibrio;__	0	0	0		0	0	0		0	0		0	0	0	0.0403927		0	0	0	0		0	0	0		Limonite>Control	4	0.0386873
k__Bacteria;p__Bacteroidetes;c__Bacteroidia;o__Bacteroidales;f__[Odoribacteraceae];g__Butyricimonas;s__	0	0	0		0	0	0		0	0		0	0	0	0.0341785		0	0	0	0		0	0	0		Limonite>Control	2	0.0386873
k__Bacteria;p__Firmicutes;c__Bacilli;o__Bacillales;f__Planococcaceae;__;__	0	0	0		0	0	0		0	0		0	0	0	0		0	0	0	0.0699358		0	0	0		Limonite>Control	3	0.0386873
k__Bacteria;p__Proteobacteria;c__Alphaproteobacteria;o__Rhizobiales;f__Rhizobiaceae;g__Rhizobium;__	0	0	0		0	0	0		0	0		0	0	0	0		0	0	0	0.0164555		0	0	0		Limonite>Control	6	0.0386873
k__Bacteria;p__Proteobacteria;c__Alphaproteobacteria;o__Sphingomonadales;f__Sphingomonadaceae;g__Sphingomonas;s__wittichii	0	0	0		0	0	0		0	0		0	0	0	0.0155357		0	0	0	0		0	0	0		Limonite>Control	4	0.0386873
k__Bacteria;p__Actinobacteria;c__Actinobacteria;o__Actinomycetales;f__Sanguibacteraceae;g__Sanguibacter;s__	0	0	0		0	0	0		0	0		0	0	0	0		0	0	0	0.00822774		0	0	0		Limonite>Control	3	0.0386873
k__Bacteria;p__Firmicutes;c__Bacilli;o__Bacillales;f__Bacillaceae;__;__	0	0	0		0	0	0		0	0		0	0	0	0		0	0	0	0		0	0.0436691	0.0598191		Limonite>Control	3	0.0386873
k__Bacteria;p__Firmicutes;c__Clostridia;o__Clostridiales;f__Clostridiaceae;g__Clostridium;s__neonatale	0	0	0		0	0	0		0	0		0	0.0361196	0	0		0.0508875	0	0	0		0	0.024018	0		Limonite>Control	3	0.0386873
k__Bacteria;p__Proteobacteria;c__Alphaproteobacteria;o__Rhizobiales;f__Aurantimonadaceae;g__;s__	0	0	0		0	0	0		0	0		0	0	0	0		0	0	0.0206834	0		0.0113533	0	0		Limonite>Control	3	0.0387336
k__Bacteria;p__Proteobacteria;c__Deltaproteobacteria;o__Bdellovibrionales;f__Bacteriovoracaceae;g__Bacteriovorax;s__	0	0	0		0	0	0		0	0		0	0	0	0		0.0269405	0	0.0413668	0		0	0	0		Limonite>Control	3	0.0387336
k__Bacteria;p__Armatimonadetes;c__Armatimonadia;o__Armatimonadales;f__Armatimonadaceae;g__;s__	0	0	0		0	0	0		0	0		0	0	0.0119029	0		0.0568743	0	0	0.0205694		0	0	0		Limonite>Control	6	0.0391022
k__Bacteria;p__Proteobacteria;c__Betaproteobacteria;o__Neisseriales;f__Neisseriaceae;g__Neisseria;s__	0	0	0		0	0	0		0	0		0	0.00601993	0	0.0093214		0.0808214	0.021302	0	0		0	0	0		Limonite>Control	6	0.0391022
k__Bacteria;p__Proteobacteria;c__Alphaproteobacteria;o__Rhizobiales;f__Beijerinckiaceae;g__;s__	0	0.0758281	0.00661507		0	0.025474	0		0	0		0.243354	0.159528	0.297572	0.789212		0.0718412	0.102249	0.442624	0.283857		0.450348	0.128824	0.0668567		Limonite>Control	2	0.0391022
k__Bacteria;p__Proteobacteria;c__Betaproteobacteria;o__Burkholderiales;f__Comamonadaceae;g__Aquabacterium;s__	0	0.0103402	0		0	0	0		0	0		0	0.0270897	0.0555467	0		0	0.021302	0.00827335	0		0.0189222	0	0.0105563		Limonite>Control	2	0.0391022
k__Bacteria;p__Proteobacteria;c__Gammaproteobacteria;o__Xanthomonadales;f__Sinobacteraceae;g__Steroidobacter;s__	0	0	0		0.0463587	0.0109174	0		0.00951068	0		0	0	0	0		0	0	0	0		0	0	0		Limonite>Control	3	0.0393882
k__Bacteria;p__Bacteroidetes;c__Bacteroidia;o__Bacteroidales;f__Porphyromonadaceae;g__Parabacteroides;s__	0	0	0		0	0	0		0	0		0.0826484	0.0180598	0.00793525	0.105643		0.0329272	0	0	0.0287971		0	0.0414856	0.0246314		Limonite>Control	4	0.0399131
k__Bacteria;p__Firmicutes;c__Bacilli;o__Lactobacillales;f__Lactobacillaceae;g__Lactobacillus;s__helveticus	0.828105	0.451522	1.63392		0.686952	0	0		0.0760854	0.00830048		1.25809	1.29127	2.59879	5.79791		0.607657	9.14707	6.89998	3.38983		3.1865	1.62231	0.777649		Limonite>Control	4	0.0399131
k__Bacteria;p__Gemmatimonadetes;c__Gemm-3;o__;f__;g__;s__	0	0	0		0	0	0		0	0		0	0.00601993	0.0793525	0		0.0628611	0.0298228	0	0		0	0.00873382	0		Limonite>Control	4	0.0399131
k__Bacteria;p__Proteobacteria;c__Alphaproteobacteria;o__Rhodospirillales;f__Rhodospirillaceae;g__Phaeospirillum;s__	0	0	0		0	0	0		0	0		0	0	0.182511	0.0248571		0.0149669	0	0	0		0	0	0		Limonite>Control	4	0.0399131
k__Bacteria;p__Firmicutes;__;__;__;__;__	0	0	0		0	0	0		0	0		0	0	0	0.0124285		0	0	0.00827335	0		0	0	0		Limonite>Control	2	0.0399131
k__Bacteria;p__Proteobacteria;c__Betaproteobacteria;o__Neisseriales;f__Neisseriaceae;__;__	0.0418235	0.0137869	0		0	0.0181957	0		0	0		0.0413242	0.204677	0	0.133607		0.275391	0.0511247	0	0.641764		0	0	0.147788		Limonite>Control	2	0.0399131
k__Bacteria;p__Proteobacteria;c__Alphaproteobacteria;o__Sphingomonadales;f__Erythrobacteraceae;g__;s__	0	0	0		0	0	0.00938791		0	0		0	0	0	0		0	0.0596455	0	0		0	0	0		Limonite>Control	6	0.0399686
k__Bacteria;p__Proteobacteria;c__Gammaproteobacteria;o__Legionellales;f__Legionellaceae;g__Legionella;s__	0	0.00689346	0		0	0	0		0	0		0	0.0150498	0.00793525	0		0	0.0596455	0	0.0123416		0	0	0		Limonite>Control	2	0.0402928
k__Bacteria;p__Actinobacteria;c__Actinobacteria;o__Actinomycetales;f__Dermatophilaceae;g__Piscicoccus;s__intestinalis	0	0	0		0	0	0		0	0		0	0	0	0		0	0.0383436	0.01241	0.0493665		0	0	0		Limonite>Control	5	0.0409973
k__Bacteria;p__Proteobacteria;c__Gammaproteobacteria;o__Xanthomonadales;f__Xanthomonadaceae;g__Ignatzschineria;s__	0.0376412	0.0585944	0.0661507		0	0	0		0	0		0.0275495	0.0180598	0.0753849	0.0279642		0.155656	0.0468643	0	0.00822774		0.0529821	0.0895216	0.00703755		Limonite>Control	5	0.0409973
k__Bacteria;p__Proteobacteria;c__Gammaproteobacteria;o__Xanthomonadales;f__Xanthomonadaceae;g__Stenotrophomonas;__	0	0	0		0	0	0		0	0		0	0.0150498	0	0		0	0	0	0.0493665		0	0	0.0105563		Limonite>Control	5	0.0409973
k__Bacteria;p__Firmicutes;c__Clostridia;o__Clostridiales;f__Clostridiaceae;g__Clostridium;s__kluyveri	0	0	0		0	0	0		0	0		0	0	0	0		0	0	0	0		0	0.128824	0		Limonite>Control	2	0.0412532
k__Bacteria;p__Proteobacteria;c__Gammaproteobacteria;o__Pasteurellales;f__Pasteurellaceae;g__Bibersteinia;s__	0	0	0		0	0	0		0	0		0	0	0	0		0	0	0	0		0	0.0218345	0		Limonite>Control	2	0.0420522
k__Bacteria;p__Firmicutes;c__Erysipelotrichi;o__Erysipelotrichales;f__Erysipelotrichaceae;g__[Eubacterium];s__	0	0	0		0	0	0		0	0		0	0	0	0		0	0	0	0		0	0.00655036	0		Limonite>Control	6	0.0421206
k__Bacteria;p__Actinobacteria;c__Actinobacteria;o__Actinomycetales;f__Dermatophilaceae;__;__	0.0627353	0.051701	0.0727658		0	0	0		0.0570641	0		0.0642821	0.0361196	0.345183	0.195749		0.55677	0	0.355754	0.20158		0.321677	0.286032	0.0914881		Limonite>Control	2	0.04292
k__Bacteria;p__Firmicutes;c__Clostridia;o__Clostridiales;f__Eubacteriaceae;g__Pseudoramibacter_Eubacterium;s__	0	0	0		0	0	0		0	0		0	0.078259	0	0.0403927		0	0.0596455	0.0579135	0.0740497		0	0	0		Limonite>Control	5	0.0448719
k__Bacteria;p__Actinobacteria;c__Nitriliruptoria;o__Nitriliruptorales;f__Nitriliruptoraceae;g__;s__	0	0	0		0	0	0		0	0		0	0	0	0		0	0	0	0		0	0.0174676	0		Limonite>Control	3	0.0448719
k__Bacteria;p__Actinobacteria;c__Acidimicrobiia;o__Acidimicrobiales;f__C111;g__;s__	0	0	0		0	0	0		0	0		0	0	0	0		0	0	0	0		0	0.024018	0		Limonite>Control	6	0.0456684
k__Bacteria;p__Proteobacteria;c__Deltaproteobacteria;o__Bdellovibrionales;f__Bdellovibrionaceae;g__Bdellovibrio;s__	0	0	0		0	0	0		0	0		0	0	0	0		0	0	0	0		0	0.00655036	0		Limonite>Control	6	0.0456684
k__Bacteria;p__Proteobacteria;c__Alphaproteobacteria;o__Rhodospirillales;f__Acetobacteraceae;g__Roseomonas;s__massiliensis	0	0	0		0	0	0		0	0		0	0	0	0		0	0	0	0		0	0.00436691	0		Limonite>Control	2	0.04799
k__Bacteria;p__Verrucomicrobia;c__Opitutae;o__[Cerasicoccales];f__[Cerasicoccaceae];g__;s__	0	0	0		0	0	0		0	0		0	0	0	0		0	0	0	0		0	0.0196511	0		Limonite>Control	2	0.04799
k__Bacteria;p__Elusimicrobia;c__Elusimicrobia;o__Elusimicrobiales;f__Elusimicrobiaceae;g__;s__	0	0	0		0	0	0		0	0		0	0.0331096	0	0		0	0.0468643	0	0		0	0	0		Control>Limonite	1	0.0133262
k__Bacteria;p__Firmicutes;c__Clostridia;o__Clostridiales;f__Ruminococcaceae;g__Oscillospira;s__guilliermondii	0	0	0		0	0	0		0	0		0	0	0	0		0	0.00852079	0	0		0	0	0		Control>Limonite	1	0.0321297
k__Bacteria;p__Proteobacteria;c__Deltaproteobacteria;o__Desulfovibrionales;f__Desulfovibrionaceae;__;__	0	0	0		0	0	0		0	0		0	0	0	0		0	0.0127812	0	0		0	0	0		Control>Limonite	1	0.0386261
k__Bacteria;p__Bacteroidetes;c__Bacteroidia;o__Bacteroidales;f__Bacteroidaceae;__;__	0	0	0		0	0	0		0	0		0	0	0	0		0	0	0	0		0.0189222	0	0		Control>Limonite	1	0.0386261
k__Bacteria;p__Bacteroidetes;c__Bacteroidia;o__Bacteroidales;f__Bacteroidaceae;g__Bacteroides;__	0	0	0		0	0	0		0	0		0	0	0	0		0	0	0	0		0.00756888	0	0		Control>Limonite	6	0.0386261
k__Bacteria;p__Bacteroidetes;c__Bacteroidia;o__Bacteroidales;f__Prevotellaceae;g__;s__	0	0	0		0	0	0		0	0		0	0	0	0		0	0	0	0		0.0340599	0	0		Control>Limonite	1	0.0386261
k__Bacteria;p__Verrucomicrobia;c__Opitutae;o__HA64;f__;g__;s__	0	0	0		0	0	0		0	0		0	0	0	0		0	0	0	0		0.0151378	0	0		Control>Limonite	1	0.0386261
k__Bacteria;p__Firmicutes;c__Clostridia;__;__;__;__	0	0	0		0	0	0		0	0		0	0	0	0		0	0	0	0		0.0302755	0	0		Control>Limonite	1	0.0386261
k__Bacteria;p__Firmicutes;c__Clostridia;o__Clostridiales;f__Ruminococcaceae;g__Anaerotruncus;s__	0	0	0		0	0	0		0	0		0	0	0	0		0	0	0	0		0.10218	0	0		Control>Limonite	3	0.0386261
k__Bacteria;p__Proteobacteria;c__Alphaproteobacteria;o__Caulobacterales;f__Caulobacteraceae;g__Caulobacter;s__	0	0	0		0	0	0		0	0		0	0	0	0		0	0	0	0		0.0870421	0	0		Control>Limonite	2	0.0386261
k__Bacteria;p__Firmicutes;c__Bacilli;o__Lactobacillales;f__Streptococcaceae;g__Lactococcus;s__	0	0	0		0	0	0		0	0		0	0	0.0555467	0		0.0179603	0.65184	0	0		0.0340599	0	0		Control>Limonite	6	0.0386261
k__Bacteria;p__Chlorobi;c__OPB56;o__;f__;g__;s__	0	0	0		0	0	0		0	0		0	0.0150498	0.0357086	0		0	0.0255624	0	0		0	0	0		Control>Limonite	1	0.0386261
k__Bacteria;p__Firmicutes;c__Bacilli;o__Bacillales;f__Alicyclobacillaceae;g__Alicyclobacillus;s__	0	0	0		0	0	0		0	0		0	0.0180598	0.0119029	0		0	0	0	0		0	0	0		Control>Limonite	2	0.0386261
k__Bacteria;p__Firmicutes;c__Clostridia;o__Clostridiales;f__Veillonellaceae;g__Veillonella;__	0	0	0		0	0	0		0	0		0	0.0210697	0.00793525	0		0	0	0	0		0	0	0		Control>Limonite	3	0.0386261
k__Bacteria;p__Proteobacteria;c__Betaproteobacteria;o__Burkholderiales;f__Comamonadaceae;g__Hylemonella;s__	0	0.0172337	0.0628432		0	0	0		0	0		0.0137747	0.084279	0.0396762	0.0559284		0.21253	0.042604	0.0744602	0.242718		0	0.0327518	0.0246314		Control>Limonite	3	0.0386261
k__Bacteria;p__Actinobacteria;c__Actinobacteria;o__Actinomycetales;f__Nocardioidaceae;g__Nocardioides;s__dubius	0	0	0		0	0	0		0	0		0	0.00902989	0.0238057	0		0.0179603	0.0766871	0	0		0.0227066	0	0		Control>Limonite	3	0.0386261
k__Bacteria;p__Bacteroidetes;c__Sphingobacteriia;o__Sphingobacteriales;f__Sphingobacteriaceae;g__Sphingobacterium;s__faecium	0	0	0		0	0	0		0	0		0	0.00902989	0	0		0	0	0	0		0.0189222	0	0		Control>Limonite	6	0.0386261
k__Bacteria;p__Firmicutes;c__Bacilli;o__Lactobacillales;f__Leuconostocaceae;g__Weissella;__	0	0	0		0	0	0		0	0		0	0.00902989	0	0		0	0	0	0		0.0378444	0	0		Control>Limonite	6	0.0386261
k__Bacteria;p__GN02;c__GKS2-174;o__;f__;g__;s__	0	0	0		0	0	0		0	0		0	0	0	0		0.00598677	0	0	0		0.0113533	0	0		Control>Limonite	2	0.0386261
k__Bacteria;p__Bacteroidetes;c__Flavobacteriia;o__Flavobacteriales;f__Flavobacteriaceae;g__Gaetbulibacter;s__marinus	0	0	0		0	0	0		0	0		0	0	0	0		0.0239471	0	0	0.032911		0	0	0		Control>Limonite	3	0.0386261
k__Bacteria;p__Armatimonadetes;c__SJA-176;o__RB046;f__;g__;s__	0	0	0		0	0	0		0	0		0	0	0.115061	0.0434999		0.0299338	0.200239	0	0		0.0681199	0	0		Control>Limonite	6	0.0386261
k__Bacteria;p__Proteobacteria;c__Gammaproteobacteria;o__Pseudomonadales;f__Moraxellaceae;g__Acinetobacter;s__johnsonii	0	0	0		0	0	0		0	0		0	0	0	0		0	0	0	0.00822774		0.0227066	0	0		Control>Limonite	6	0.0386261
k__Bacteria;p__Actinobacteria;c__Actinobacteria;o__Actinomycetales;f__Microbacteriaceae;g__Microbacterium;s__aurum	0.0083647	0.0275738	0.0099226		0	0	0.00938791		0	0		0	0.204677	0.0595144	0.0497141		0.19457	0.0127812	0.01241	0.0452526		0.0189222	0.00655036	0.337802		Control>Limonite	6	0.0386261
k__Bacteria;p__Proteobacteria;c__Gammaproteobacteria;o__Pseudomonadales;f__Pseudomonadaceae;g__Pseudomonas;s__fragi	0	0	0		0	0	0		0	0		0	0.0662192	0.103158	0.0745712		0.0598677	0.0596455	0	0.139872		0	0	0		Control>Limonite	6	0.0386261
k__Bacteria;p__Tenericutes;c__Mollicutes;o__Mycoplasmatales;f__Mycoplasmataceae;g__;s__	0	0	0		0	0	0		0	0		0	0	0	0		0	0.0255624	0	0.00822774		0.0416288	0	0		Control>Limonite	1	0.0386261
k__Bacteria;p__Firmicutes;c__Bacilli;o__Bacillales;f__Staphylococcaceae;__;__	0	0	0		0	0	0		0	0		0	0.0722391	0.122996	0.0186428		0.137696	0.161895	0	0		0.0340599	0.00436691	0		Control>Limonite	6	0.0386261
k__Bacteria;p__Proteobacteria;c__Gammaproteobacteria;o__Xanthomonadales;f__Xanthomonadaceae;g__Dokdonella;s__	0	0	0		0	0	0		0	0.0207512		0	0.0210697	0.126964	0		0.0239471	0.349352	0	0		0.0340599	0	0		Control>Limonite	6	0.0386261
k__Bacteria;p__Firmicutes;c__Clostridia;o__Clostridiales;f__Lachnospiraceae;g__Syntrophococcus;s__sucromutans	0	0	0		0	0	0		0	0		0	0	0	0.0155357		0	0	0	0		0.0416288	0	0		Control>Limonite	1	0.0386261
k__Bacteria;p__Bacteroidetes;c__Bacteroidia;o__Bacteroidales;f__Prevotellaceae;__;__	0.0878294	0.0103402	0.0562281		0.059002	0.00727829	0		0	0.0290517		0.0596905	0.313036	2.083	1.44792		0.170623	0.230061	0.248201	0.38259		0.333031	0.48036	0.411696		Control>Limonite	1	0.0386261
k__Bacteria;p__Verrucomicrobia;c__Verruco-5;o__WCHB1-41;f__;g__;s__	0.0125471	0.0206804	0		0	0	0		0	0		0	0.114379	0	0.0901069		0.18559	0.0596455	0.0413668	0.0987329		0.0227066	0	0.123157		Control>Limonite	6	0.0386261
k__Bacteria;p__Bacteroidetes;c__Bacteroidia;o__Bacteroidales;f__Porphyromonadaceae;g__Dysgonomonas;s__	0.0376412	0.0620412	0		0	0	0		0	0		0.08724	0.0963188	0.194414	0.164678		0.164636	0.102249	0	0.296199		0	0.148475	0.0527816		Control>Limonite	6	0.0386261
k__Bacteria;p__Proteobacteria;c__Alphaproteobacteria;o__Rhizobiales;f__Methylobacteriaceae;g__Methylobacterium;s__adhaesivum	0	0	0		0	0	0		0	0		0	0.135448	0	0		0.0868082	0	0	0.0822774		0	0	0.0633379		Control>Limonite	6	0.0386261
k__Bacteria;p__Spirochaetes;c__Spirochaetes;o__Spirochaetales;f__Spirochaetaceae;__;__	0	0.0344673	0		0	0	0		0	0		0	0	0	0		0	0	0	0		0	0	0		Control>Limonite	5	0.0386261
k__Bacteria;p__Verrucomicrobia;c__Verruco-5;o__WCHB1-41;f__WCHB1-25;g__;s__	0	0.0137869	0		0	0	0		0	0		0	0	0	0		0	0	0	0		0	0	0		Control>Limonite	6	0.0386261
k__Bacteria;p__Proteobacteria;c__Betaproteobacteria;__;__;__;__	0	0.0275738	0		0	0	0		0	0		0	0	0	0		0	0	0	0		0	0	0		Control>Limonite	1	0.0386261
k__Bacteria;p__Verrucomicrobia;c__Verruco-5;o__LD1-PB3;f__;g__;s__	0	0.0999552	0		0	0.0181957	0		0	0		0	0	0	0		0	0	0	0		0	0	0		Control>Limonite	1	0.0386261
k__Bacteria;p__Firmicutes;c__Bacilli;o__Lactobacillales;f__Lactobacillaceae;g__Pediococcus;s__	0	0	0		0	0	0		0	0		0	0	0.0158705	0		0	0	0	0		0	0	0		Control>Limonite	1	0.0386261
k__Bacteria;p__Actinobacteria;c__Thermoleophilia;o__Gaiellales;f__AK1AB1_02E;g__;s__	0	0	0		0	0	0		0	0		0	0	0.0674496	0		0	0	0	0		0	0	0		Control>Limonite	6	0.0386261
k__Bacteria;p__Proteobacteria;c__Gammaproteobacteria;o__Vibrionales;f__Vibrionaceae;g__Vibrio;s__rumoiensis	0	0	0		0	0	0		0	0		0	0	0.00793525	0		0	0	0	0		0	0	0		Control>Limonite	6	0.0386261
k__Bacteria;p__Elusimicrobia;c__Elusimicrobia;o__Elusimicrobiales;f__;g__;s__	0	0	0		0	0	0		0	0		0	0	0	0		0	0	0	0.0164555		0	0	0		Control>Limonite	6	0.0386873
k__Bacteria;p__Firmicutes;c__Bacilli;o__Bacillales;f__Bacillaceae;g__Bacillus;s__	0	0	0		0	0	0		0	0		0	0	0	0		0	0	0	0		0	0.0152842	0		Control>Limonite	1	0.04292
